# Supplementary material for: LINE retrotransposons characterize mammalian tissue-specific and evolutionarily dynamic regulatory regions
Source: Genome Biol. 2021 Feb 18;22:62. doi: 10.1186/s13059-021-02260-y (PMC7890895; doi:10.1186/s13059-021-02260-y)
Supplement: Supplementary file 5 — Additional file 5: Table S6. Recently evolved regulatory regions in transposable elements. Counts of recently evolved regulatory regions overlapping different repeat groups use for enrichment analyses in Fig. 5a. [file 13059_2021_2260_MOESM5_ESM.xls]

## Sheet: Sheet1
Species	Regulatory Region	Transposable Element Class	Transposable Element Family	Tissue Specific Number	Tissue Shared Number
Cat	Active Enhancer	DNA	hAT-Charlie	2994	2095
Dog	Active Enhancer	DNA	hAT-Charlie	3417	2947
Horse	Active Enhancer	DNA	hAT-Charlie	4315	4781
Macaque	Active Enhancer	DNA	hAT-Charlie	3940	3302
Marmoset	Active Enhancer	DNA	hAT-Charlie	4409	3092
Mouse	Active Enhancer	DNA	hAT-Charlie	757	664
Opossum	Active Enhancer	DNA	hAT-Charlie	4725	3130
Pig	Active Enhancer	DNA	hAT-Charlie	3114	3189
Rabbit	Active Enhancer	DNA	hAT-Charlie	2592	2133
Rat	Active Enhancer	DNA	hAT-Charlie	1412	1293
Cat	Active Enhancer	DNA	hAT-Tip100	788	497
Dog	Active Enhancer	DNA	hAT-Tip100	893	639
Horse	Active Enhancer	DNA	hAT-Tip100	1129	1213
Macaque	Active Enhancer	DNA	hAT-Tip100	1049	808
Marmoset	Active Enhancer	DNA	hAT-Tip100	1045	774
Mouse	Active Enhancer	DNA	hAT-Tip100	103	88
Opossum	Active Enhancer	DNA	hAT-Tip100	1800	879
Pig	Active Enhancer	DNA	hAT-Tip100	829	780
Rabbit	Active Enhancer	DNA	hAT-Tip100	632	551
Rat	Active Enhancer	DNA	hAT-Tip100	182	134
Cat	Active Enhancer	LINE	CR1	881	562
Dog	Active Enhancer	LINE	CR1	997	843
Horse	Active Enhancer	LINE	CR1	1351	1477
Macaque	Active Enhancer	LINE	CR1	1163	956
Marmoset	Active Enhancer	LINE	CR1	1183	924
Mouse	Active Enhancer	LINE	CR1	182	116
Opossum	Active Enhancer	LINE	CR1	11605	6657
Pig	Active Enhancer	LINE	CR1	919	912
Rabbit	Active Enhancer	LINE	CR1	800	561
Rat	Active Enhancer	LINE	CR1	288	284
Cat	Active Enhancer	LINE	L1	5348	2729
Dog	Active Enhancer	LINE	L1	6213	4255
Horse	Active Enhancer	LINE	L1	5644	5579
Macaque	Active Enhancer	LINE	L1	6624	4211
Marmoset	Active Enhancer	LINE	L1	7218	4367
Mouse	Active Enhancer	LINE	L1	2824	1305
Opossum	Active Enhancer	LINE	L1	9477	5327
Pig	Active Enhancer	LINE	L1	7147	6109
Rabbit	Active Enhancer	LINE	L1	6057	3736
Rat	Active Enhancer	LINE	L1	4966	2754
Cat	Active Enhancer	LINE	L2	6291	4080
Dog	Active Enhancer	LINE	L2	6771	5569
Horse	Active Enhancer	LINE	L2	9025	9972
Macaque	Active Enhancer	LINE	L2	8026	6842
Marmoset	Active Enhancer	LINE	L2	8737	6192
Mouse	Active Enhancer	LINE	L2	797	643
Opossum	Active Enhancer	LINE	L2	20124	12573
Pig	Active Enhancer	LINE	L2	6455	6463
Rabbit	Active Enhancer	LINE	L2	5251	4286
Rat	Active Enhancer	LINE	L2	1365	1219
Cat	Active Enhancer	LTR	ERV1	822	317
Dog	Active Enhancer	LTR	ERV1	1006	543
Horse	Active Enhancer	LTR	ERV1	1430	918
Macaque	Active Enhancer	LTR	ERV1	2768	1204
Marmoset	Active Enhancer	LTR	ERV1	2802	1299
Mouse	Active Enhancer	LTR	ERV1	548	259
Opossum	Active Enhancer	LTR	ERV1	6896	2726
Pig	Active Enhancer	LTR	ERV1	1698	1130
Rabbit	Active Enhancer	LTR	ERV1	1383	796
Rat	Active Enhancer	LTR	ERV1	897	453
Cat	Active Enhancer	LTR	ERVK	11	0
Horse	Active Enhancer	LTR	ERVK	14	5
Macaque	Active Enhancer	LTR	ERVK	247	75
Marmoset	Active Enhancer	LTR	ERVK	176	41
Mouse	Active Enhancer	LTR	ERVK	2083	768
Opossum	Active Enhancer	LTR	ERVK	407	122
Pig	Active Enhancer	LTR	ERVK	55	29
Rabbit	Active Enhancer	LTR	ERVK	189	158
Rat	Active Enhancer	LTR	ERVK	2837	1480
Cat	Active Enhancer	LTR	ERVL	1579	646
Dog	Active Enhancer	LTR	ERVL	1951	911
Horse	Active Enhancer	LTR	ERVL	2154	1383
Macaque	Active Enhancer	LTR	ERVL	2439	1246
Marmoset	Active Enhancer	LTR	ERVL	2452	1196
Mouse	Active Enhancer	LTR	ERVL	952	535
Pig	Active Enhancer	LTR	ERVL	1789	1178
Rabbit	Active Enhancer	LTR	ERVL	1726	922
Rat	Active Enhancer	LTR	ERVL	1383	1050
Cat	Active Enhancer	LTR	ERVL-MaLR	2407	1271
Dog	Active Enhancer	LTR	ERVL-MaLR	3048	2009
Horse	Active Enhancer	LTR	ERVL-MaLR	3383	2917
Macaque	Active Enhancer	LTR	ERVL-MaLR	4447	2466
Marmoset	Active Enhancer	LTR	ERVL-MaLR	4716	2567
Mouse	Active Enhancer	LTR	ERVL-MaLR	3213	1748
Pig	Active Enhancer	LTR	ERVL-MaLR	2817	2357
Rabbit	Active Enhancer	LTR	ERVL-MaLR	3247	2097
Rat	Active Enhancer	LTR	ERVL-MaLR	5256	3642
Macaque	Active Enhancer	SINE	Alu	15903	13955
Marmoset	Active Enhancer	SINE	Alu	18905	15538
Mouse	Active Enhancer	SINE	Alu	4630	4352
Rabbit	Active Enhancer	SINE	Alu	1	0
Rat	Active Enhancer	SINE	Alu	6177	6999
Mouse	Active Enhancer	SINE	B2	2361	2080
Rat	Active Enhancer	SINE	B2	3831	4018
Mouse	Active Enhancer	SINE	B4	3375	2898
Rat	Active Enhancer	SINE	B4	5499	5791
Mouse	Active Enhancer	SINE	ID	503	508
Rat	Active Enhancer	SINE	ID	2077	2395
Cat	Active Enhancer	SINE	MIR	8174	6859
Dog	Active Enhancer	SINE	MIR	9397	8651
Horse	Active Enhancer	SINE	MIR	11867	15643
Macaque	Active Enhancer	SINE	MIR	10376	10682
Marmoset	Active Enhancer	SINE	MIR	11998	10483
Mouse	Active Enhancer	SINE	MIR	1360	1231
Opossum	Active Enhancer	SINE	MIR	61463	43003
Pig	Active Enhancer	SINE	MIR	8737	10441
Rabbit	Active Enhancer	SINE	MIR	7656	7358
Rat	Active Enhancer	SINE	MIR	2383	2378
Cat	Active Enhancer	SINE	tRNA	9551	6257
Dog	Active Enhancer	SINE	tRNA	13838	10920
Horse	Active Enhancer	SINE	tRNA	3951	4391
Macaque	Active Enhancer	SINE	tRNA	54	41
Marmoset	Active Enhancer	SINE	tRNA	63	35
Mouse	Active Enhancer	SINE	tRNA	26	8
Opossum	Active Enhancer	SINE	tRNA	138	54
Pig	Active Enhancer	SINE	tRNA	16586	17162
Rabbit	Active Enhancer	SINE	tRNA	56	34
Rat	Active Enhancer	SINE	tRNA	28	22
Cat	Active Enhancer	tRNA	tRNA	848	630
Dog	Active Enhancer	tRNA	tRNA	452	404
Horse	Active Enhancer	tRNA	tRNA	12	15
Macaque	Active Enhancer	tRNA	tRNA	20	15
Marmoset	Active Enhancer	tRNA	tRNA	30	9
Mouse	Active Enhancer	tRNA	tRNA	41	44
Opossum	Active Enhancer	tRNA	tRNA	32	24
Pig	Active Enhancer	tRNA	tRNA	27	23
Rabbit	Active Enhancer	tRNA	tRNA	32	14
Rat	Active Enhancer	tRNA	tRNA	82	74
Cat	Active Promoter	DNA	hAT-Charlie	1045	1424
Dog	Active Promoter	DNA	hAT-Charlie	485	625
Horse	Active Promoter	DNA	hAT-Charlie	445	841
Macaque	Active Promoter	DNA	hAT-Charlie	332	556
Marmoset	Active Promoter	DNA	hAT-Charlie	502	1083
Mouse	Active Promoter	DNA	hAT-Charlie	318	246
Opossum	Active Promoter	DNA	hAT-Charlie	661	1154
Pig	Active Promoter	DNA	hAT-Charlie	147	561
Rabbit	Active Promoter	DNA	hAT-Charlie	303	489
Rat	Active Promoter	DNA	hAT-Charlie	580	342
Cat	Active Promoter	DNA	hAT-Tip100	327	298
Dog	Active Promoter	DNA	hAT-Tip100	162	153
Horse	Active Promoter	DNA	hAT-Tip100	139	198
Macaque	Active Promoter	DNA	hAT-Tip100	92	119
Marmoset	Active Promoter	DNA	hAT-Tip100	126	221
Mouse	Active Promoter	DNA	hAT-Tip100	44	24
Opossum	Active Promoter	DNA	hAT-Tip100	175	212
Pig	Active Promoter	DNA	hAT-Tip100	43	114
Rabbit	Active Promoter	DNA	hAT-Tip100	95	88
Rat	Active Promoter	DNA	hAT-Tip100	71	44
Cat	Active Promoter	LINE	CR1	303	383
Dog	Active Promoter	LINE	CR1	156	159
Horse	Active Promoter	LINE	CR1	122	227
Macaque	Active Promoter	LINE	CR1	64	124
Marmoset	Active Promoter	LINE	CR1	129	279
Mouse	Active Promoter	LINE	CR1	59	51
Opossum	Active Promoter	LINE	CR1	1310	1746
Pig	Active Promoter	LINE	CR1	48	146
Rabbit	Active Promoter	LINE	CR1	109	109
Rat	Active Promoter	LINE	CR1	97	61
Cat	Active Promoter	LINE	L1	2601	2239
Dog	Active Promoter	LINE	L1	1209	1002
Horse	Active Promoter	LINE	L1	603	888
Macaque	Active Promoter	LINE	L1	637	609
Marmoset	Active Promoter	LINE	L1	1391	1343
Mouse	Active Promoter	LINE	L1	2002	490
Opossum	Active Promoter	LINE	L1	1264	1342
Pig	Active Promoter	LINE	L1	313	605
Rabbit	Active Promoter	LINE	L1	1379	752
Rat	Active Promoter	LINE	L1	3373	707
Cat	Active Promoter	LINE	L2	2232	3764
Dog	Active Promoter	LINE	L2	1138	1584
Horse	Active Promoter	LINE	L2	997	2352
Macaque	Active Promoter	LINE	L2	678	1473
Marmoset	Active Promoter	LINE	L2	1075	2813
Mouse	Active Promoter	LINE	L2	264	283
Opossum	Active Promoter	LINE	L2	2326	5428
Pig	Active Promoter	LINE	L2	364	1422
Rabbit	Active Promoter	LINE	L2	723	1175
Rat	Active Promoter	LINE	L2	475	397
Cat	Active Promoter	LTR	ERV1	641	587
Dog	Active Promoter	LTR	ERV1	213	278
Horse	Active Promoter	LTR	ERV1	164	358
Macaque	Active Promoter	LTR	ERV1	644	529
Marmoset	Active Promoter	LTR	ERV1	1071	859
Mouse	Active Promoter	LTR	ERV1	375	185
Opossum	Active Promoter	LTR	ERV1	1573	904
Pig	Active Promoter	LTR	ERV1	116	226
Rabbit	Active Promoter	LTR	ERV1	383	261
Rat	Active Promoter	LTR	ERV1	601	243
Cat	Active Promoter	LTR	ERVK	5	5
Horse	Active Promoter	LTR	ERVK	5	8
Macaque	Active Promoter	LTR	ERVK	39	28
Marmoset	Active Promoter	LTR	ERVK	26	14
Mouse	Active Promoter	LTR	ERVK	1780	426
Opossum	Active Promoter	LTR	ERVK	63	49
Pig	Active Promoter	LTR	ERVK	4	5
Rabbit	Active Promoter	LTR	ERVK	97	32
Rat	Active Promoter	LTR	ERVK	2505	484
Cat	Active Promoter	LTR	ERVL	815	269
Dog	Active Promoter	LTR	ERVL	354	99
Horse	Active Promoter	LTR	ERVL	212	111
Macaque	Active Promoter	LTR	ERVL	247	101
Marmoset	Active Promoter	LTR	ERVL	374	208
Mouse	Active Promoter	LTR	ERVL	409	251
Pig	Active Promoter	LTR	ERVL	99	69
Rabbit	Active Promoter	LTR	ERVL	278	142
Rat	Active Promoter	LTR	ERVL	710	319
Cat	Active Promoter	LTR	ERVL-MaLR	1301	511
Dog	Active Promoter	LTR	ERVL-MaLR	537	196
Horse	Active Promoter	LTR	ERVL-MaLR	421	180
Macaque	Active Promoter	LTR	ERVL-MaLR	493	131
Marmoset	Active Promoter	LTR	ERVL-MaLR	674	315
Mouse	Active Promoter	LTR	ERVL-MaLR	1692	484
Pig	Active Promoter	LTR	ERVL-MaLR	126	93
Rabbit	Active Promoter	LTR	ERVL-MaLR	579	188
Rat	Active Promoter	LTR	ERVL-MaLR	3080	660
Macaque	Active Promoter	SINE	Alu	2175	3740
Marmoset	Active Promoter	SINE	Alu	4050	8245
Mouse	Active Promoter	SINE	Alu	1927	3045
Rat	Active Promoter	SINE	Alu	2365	3120
Mouse	Active Promoter	SINE	B2	1052	1197
Rat	Active Promoter	SINE	B2	1898	1553
Mouse	Active Promoter	SINE	B4	1148	1248
Rat	Active Promoter	SINE	B4	2057	1597
Mouse	Active Promoter	SINE	ID	166	222
Rat	Active Promoter	SINE	ID	1175	1108
Cat	Active Promoter	SINE	MIR	3120	5580
Dog	Active Promoter	SINE	MIR	1571	2809
Horse	Active Promoter	SINE	MIR	1450	3955
Macaque	Active Promoter	SINE	MIR	994	2658
Marmoset	Active Promoter	SINE	MIR	1630	4749
Mouse	Active Promoter	SINE	MIR	440	573
Opossum	Active Promoter	SINE	MIR	8360	18840
Pig	Active Promoter	SINE	MIR	626	2611
Rabbit	Active Promoter	SINE	MIR	1183	2185
Rat	Active Promoter	SINE	MIR	764	891
Cat	Active Promoter	SINE	tRNA	4603	5244
Dog	Active Promoter	SINE	tRNA	2445	4092
Horse	Active Promoter	SINE	tRNA	390	654
Macaque	Active Promoter	SINE	tRNA	5	6
Marmoset	Active Promoter	SINE	tRNA	11	13
Mouse	Active Promoter	SINE	tRNA	7	5
Opossum	Active Promoter	SINE	tRNA	9	18
Pig	Active Promoter	SINE	tRNA	796	1959
Rabbit	Active Promoter	SINE	tRNA	4	6
Rat	Active Promoter	SINE	tRNA	4	5
Cat	Active Promoter	tRNA	tRNA	358	662
Dog	Active Promoter	tRNA	tRNA	60	195
Horse	Active Promoter	tRNA	tRNA	2	125
Macaque	Active Promoter	tRNA	tRNA	3	72
Marmoset	Active Promoter	tRNA	tRNA	17	130
Mouse	Active Promoter	tRNA	tRNA	30	63
Opossum	Active Promoter	tRNA	tRNA	15	145
Pig	Active Promoter	tRNA	tRNA	2	103
Rabbit	Active Promoter	tRNA	tRNA	10	117
Rat	Active Promoter	tRNA	tRNA	42	90
Cat	Primed Enhancer	DNA	hAT-Charlie	3461	1181
Dog	Primed Enhancer	DNA	hAT-Charlie	3991	1890
Horse	Primed Enhancer	DNA	hAT-Charlie	5226	2328
Macaque	Primed Enhancer	DNA	hAT-Charlie	6261	3022
Marmoset	Primed Enhancer	DNA	hAT-Charlie	5810	2431
Mouse	Primed Enhancer	DNA	hAT-Charlie	1177	364
Opossum	Primed Enhancer	DNA	hAT-Charlie	5113	2855
Pig	Primed Enhancer	DNA	hAT-Charlie	3881	1968
Rabbit	Primed Enhancer	DNA	hAT-Charlie	3626	1934
Rat	Primed Enhancer	DNA	hAT-Charlie	1823	625
Cat	Primed Enhancer	DNA	hAT-Tip100	764	168
Dog	Primed Enhancer	DNA	hAT-Tip100	941	251
Horse	Primed Enhancer	DNA	hAT-Tip100	1398	514
Macaque	Primed Enhancer	DNA	hAT-Tip100	1606	559
Marmoset	Primed Enhancer	DNA	hAT-Tip100	1270	403
Mouse	Primed Enhancer	DNA	hAT-Tip100	129	35
Opossum	Primed Enhancer	DNA	hAT-Tip100	1819	527
Pig	Primed Enhancer	DNA	hAT-Tip100	902	299
Rabbit	Primed Enhancer	DNA	hAT-Tip100	720	303
Rat	Primed Enhancer	DNA	hAT-Tip100	204	65
Cat	Primed Enhancer	LINE	CR1	967	279
Dog	Primed Enhancer	LINE	CR1	1140	492
Horse	Primed Enhancer	LINE	CR1	1673	660
Macaque	Primed Enhancer	LINE	CR1	1806	820
Marmoset	Primed Enhancer	LINE	CR1	1608	607
Mouse	Primed Enhancer	LINE	CR1	205	81
Opossum	Primed Enhancer	LINE	CR1	14015	6453
Pig	Primed Enhancer	LINE	CR1	1135	549
Rabbit	Primed Enhancer	LINE	CR1	1074	477
Rat	Primed Enhancer	LINE	CR1	338	137
Cat	Primed Enhancer	LINE	L1	6891	3168
Dog	Primed Enhancer	LINE	L1	9028	5484
Horse	Primed Enhancer	LINE	L1	7929	4136
Macaque	Primed Enhancer	LINE	L1	12151	6084
Marmoset	Primed Enhancer	LINE	L1	12624	5108
Mouse	Primed Enhancer	LINE	L1	4464	1173
Opossum	Primed Enhancer	LINE	L1	10780	6711
Pig	Primed Enhancer	LINE	L1	9828	5712
Rabbit	Primed Enhancer	LINE	L1	8939	4689
Rat	Primed Enhancer	LINE	L1	7629	2039
Cat	Primed Enhancer	LINE	L2	6846	2246
Dog	Primed Enhancer	LINE	L2	8040	3524
Horse	Primed Enhancer	LINE	L2	11218	4908
Macaque	Primed Enhancer	LINE	L2	12342	5496
Marmoset	Primed Enhancer	LINE	L2	11294	4362
Mouse	Primed Enhancer	LINE	L2	1010	281
Opossum	Primed Enhancer	LINE	L2	23325	12423
Pig	Primed Enhancer	LINE	L2	7703	3720
Rabbit	Primed Enhancer	LINE	L2	6558	3059
Rat	Primed Enhancer	LINE	L2	1585	494
Cat	Primed Enhancer	LTR	ERV1	935	270
Dog	Primed Enhancer	LTR	ERV1	1121	412
Horse	Primed Enhancer	LTR	ERV1	1719	533
Macaque	Primed Enhancer	LTR	ERV1	4326	1362
Marmoset	Primed Enhancer	LTR	ERV1	4931	1161
Mouse	Primed Enhancer	LTR	ERV1	773	126
Opossum	Primed Enhancer	LTR	ERV1	5694	2571
Pig	Primed Enhancer	LTR	ERV1	1997	665
Rabbit	Primed Enhancer	LTR	ERV1	1787	694
Rat	Primed Enhancer	LTR	ERV1	1035	217
Cat	Primed Enhancer	LTR	ERVK	6	1
Horse	Primed Enhancer	LTR	ERVK	24	11
Macaque	Primed Enhancer	LTR	ERVK	253	84
Marmoset	Primed Enhancer	LTR	ERVK	266	49
Mouse	Primed Enhancer	LTR	ERVK	3559	517
Opossum	Primed Enhancer	LTR	ERVK	386	158
Pig	Primed Enhancer	LTR	ERVK	65	27
Rabbit	Primed Enhancer	LTR	ERVK	189	102
Rat	Primed Enhancer	LTR	ERVK	4292	843
Cat	Primed Enhancer	LTR	ERVL	1924	485
Dog	Primed Enhancer	LTR	ERVL	2440	838
Horse	Primed Enhancer	LTR	ERVL	3078	994
Macaque	Primed Enhancer	LTR	ERVL	4092	1410
Marmoset	Primed Enhancer	LTR	ERVL	3645	956
Mouse	Primed Enhancer	LTR	ERVL	1227	315
Pig	Primed Enhancer	LTR	ERVL	2200	828
Rabbit	Primed Enhancer	LTR	ERVL	2384	927
Rat	Primed Enhancer	LTR	ERVL	1888	528
Cat	Primed Enhancer	LTR	ERVL-MaLR	2816	725
Dog	Primed Enhancer	LTR	ERVL-MaLR	3632	1292
Horse	Primed Enhancer	LTR	ERVL-MaLR	3992	1327
Macaque	Primed Enhancer	LTR	ERVL-MaLR	6705	2351
Marmoset	Primed Enhancer	LTR	ERVL-MaLR	6332	1745
Mouse	Primed Enhancer	LTR	ERVL-MaLR	4435	1059
Pig	Primed Enhancer	LTR	ERVL-MaLR	3240	1319
Rabbit	Primed Enhancer	LTR	ERVL-MaLR	4370	1622
Rat	Primed Enhancer	LTR	ERVL-MaLR	6998	1696
Macaque	Primed Enhancer	SINE	Alu	23590	12054
Marmoset	Primed Enhancer	SINE	Alu	26992	11565
Mouse	Primed Enhancer	SINE	Alu	5040	2160
Rabbit	Primed Enhancer	SINE	Alu	1	0
Rat	Primed Enhancer	SINE	Alu	7118	2954
Mouse	Primed Enhancer	SINE	B2	2813	1196
Rat	Primed Enhancer	SINE	B2	4823	2003
Mouse	Primed Enhancer	SINE	B4	3982	1390
Rat	Primed Enhancer	SINE	B4	6521	2346
Mouse	Primed Enhancer	SINE	ID	592	244
Rat	Primed Enhancer	SINE	ID	2498	1012
Cat	Primed Enhancer	SINE	MIR	8140	2371
Dog	Primed Enhancer	SINE	MIR	9289	3750
Horse	Primed Enhancer	SINE	MIR	12792	5452
Macaque	Primed Enhancer	SINE	MIR	14533	6505
Marmoset	Primed Enhancer	SINE	MIR	13626	5150
Mouse	Primed Enhancer	SINE	MIR	1578	478
Opossum	Primed Enhancer	SINE	MIR	59443	27579
Pig	Primed Enhancer	SINE	MIR	9377	4453
Rabbit	Primed Enhancer	SINE	MIR	8755	4277
Rat	Primed Enhancer	SINE	MIR	2399	859
Cat	Primed Enhancer	SINE	tRNA	10965	4737
Dog	Primed Enhancer	SINE	tRNA	16460	10279
Horse	Primed Enhancer	SINE	tRNA	5301	2583
Macaque	Primed Enhancer	SINE	tRNA	84	45
Marmoset	Primed Enhancer	SINE	tRNA	81	24
Mouse	Primed Enhancer	SINE	tRNA	30	6
Opossum	Primed Enhancer	SINE	tRNA	189	61
Pig	Primed Enhancer	SINE	tRNA	17301	10231
Rabbit	Primed Enhancer	SINE	tRNA	73	25
Rat	Primed Enhancer	SINE	tRNA	48	8
Cat	Primed Enhancer	tRNA	tRNA	883	405
Dog	Primed Enhancer	tRNA	tRNA	525	379
Horse	Primed Enhancer	tRNA	tRNA	36	30
Macaque	Primed Enhancer	tRNA	tRNA	49	45
Marmoset	Primed Enhancer	tRNA	tRNA	44	40
Mouse	Primed Enhancer	tRNA	tRNA	58	28
Opossum	Primed Enhancer	tRNA	tRNA	48	71
Pig	Primed Enhancer	tRNA	tRNA	30	45
Rabbit	Primed Enhancer	tRNA	tRNA	40	39
Rat	Primed Enhancer	tRNA	tRNA	98	48
