# Supplementary material for: LINE retrotransposons characterize mammalian tissue-specific and evolutionarily dynamic regulatory regions
Source: Genome Biol. 2021 Feb 18;22:62. doi: 10.1186/s13059-021-02260-y (PMC7890895; doi:10.1186/s13059-021-02260-y)
Supplement: Supplementary file 6 — Additional file 6: Table S7. Maintained regulatory regions in transposable elements. Counts of maintained regulatory regions overlapping different repeat groups used for enrichment analyses in Figure S10A. [file 13059_2021_2260_MOESM6_ESM.xls]

## Sheet: Sheet1
Species	Regulatory Region	Transposable Element Class	Transposable Element Family	Tissue Specific Number	Tissue Shared Number
Cat	Active Enhancer	DNA	hAT-Charlie	4553	3489
Dog	Active Enhancer	DNA	hAT-Charlie	4762	4599
Horse	Active Enhancer	DNA	hAT-Charlie	4774	5519
Macaque	Active Enhancer	DNA	hAT-Charlie	5754	5279
Marmoset	Active Enhancer	DNA	hAT-Charlie	4764	3776
Mouse	Active Enhancer	DNA	hAT-Charlie	2853	2529
Opossum	Active Enhancer	DNA	hAT-Charlie	1970	1414
Pig	Active Enhancer	DNA	hAT-Charlie	4039	4397
Rabbit	Active Enhancer	DNA	hAT-Charlie	3035	2520
Rat	Active Enhancer	DNA	hAT-Charlie	2652	2493
Cat	Active Enhancer	DNA	hAT-Tip100	1095	697
Dog	Active Enhancer	DNA	hAT-Tip100	1176	988
Horse	Active Enhancer	DNA	hAT-Tip100	1212	1254
Macaque	Active Enhancer	DNA	hAT-Tip100	1371	1135
Marmoset	Active Enhancer	DNA	hAT-Tip100	1016	755
Mouse	Active Enhancer	DNA	hAT-Tip100	345	281
Opossum	Active Enhancer	DNA	hAT-Tip100	601	380
Pig	Active Enhancer	DNA	hAT-Tip100	877	1008
Rabbit	Active Enhancer	DNA	hAT-Tip100	628	458
Rat	Active Enhancer	DNA	hAT-Tip100	299	257
Cat	Active Enhancer	LINE	CR1	1512	1035
Dog	Active Enhancer	LINE	CR1	1521	1339
Horse	Active Enhancer	LINE	CR1	1636	1786
Macaque	Active Enhancer	LINE	CR1	1783	1618
Marmoset	Active Enhancer	LINE	CR1	1408	1129
Mouse	Active Enhancer	LINE	CR1	601	490
Opossum	Active Enhancer	LINE	CR1	4611	3147
Pig	Active Enhancer	LINE	CR1	1202	1309
Rabbit	Active Enhancer	LINE	CR1	946	760
Rat	Active Enhancer	LINE	CR1	550	461
Cat	Active Enhancer	LINE	L1	7047	4949
Dog	Active Enhancer	LINE	L1	8431	7043
Horse	Active Enhancer	LINE	L1	6587	7286
Macaque	Active Enhancer	LINE	L1	8217	6878
Marmoset	Active Enhancer	LINE	L1	7138	4884
Mouse	Active Enhancer	LINE	L1	7026	4887
Opossum	Active Enhancer	LINE	L1	3758	2744
Pig	Active Enhancer	LINE	L1	8152	8387
Rabbit	Active Enhancer	LINE	L1	5832	4283
Rat	Active Enhancer	LINE	L1	7210	5263
Cat	Active Enhancer	LINE	L2	10200	7410
Dog	Active Enhancer	LINE	L2	10697	9326
Horse	Active Enhancer	LINE	L2	10917	12247
Macaque	Active Enhancer	LINE	L2	12502	10993
Marmoset	Active Enhancer	LINE	L2	9940	7557
Mouse	Active Enhancer	LINE	L2	2981	2546
Opossum	Active Enhancer	LINE	L2	7979	5853
Pig	Active Enhancer	LINE	L2	8351	9244
Rabbit	Active Enhancer	LINE	L2	6121	4788
Rat	Active Enhancer	LINE	L2	2632	2283
Cat	Active Enhancer	LTR	ERV1	772	472
Dog	Active Enhancer	LTR	ERV1	890	660
Horse	Active Enhancer	LTR	ERV1	1003	850
Macaque	Active Enhancer	LTR	ERV1	2037	1481
Marmoset	Active Enhancer	LTR	ERV1	1778	1090
Mouse	Active Enhancer	LTR	ERV1	1207	716
Opossum	Active Enhancer	LTR	ERV1	2099	1218
Pig	Active Enhancer	LTR	ERV1	1289	1186
Rabbit	Active Enhancer	LTR	ERV1	979	670
Rat	Active Enhancer	LTR	ERV1	1014	839
Cat	Active Enhancer	LTR	ERVK	2	3
Horse	Active Enhancer	LTR	ERVK	8	7
Macaque	Active Enhancer	LTR	ERVK	155	68
Marmoset	Active Enhancer	LTR	ERVK	81	29
Mouse	Active Enhancer	LTR	ERVK	4069	2738
Opossum	Active Enhancer	LTR	ERVK	88	61
Pig	Active Enhancer	LTR	ERVK	46	27
Rabbit	Active Enhancer	LTR	ERVK	143	136
Rat	Active Enhancer	LTR	ERVK	3819	2793
Cat	Active Enhancer	LTR	ERVL	1729	974
Dog	Active Enhancer	LTR	ERVL	2086	1368
Horse	Active Enhancer	LTR	ERVL	1860	1556
Macaque	Active Enhancer	LTR	ERVL	2362	1560
Marmoset	Active Enhancer	LTR	ERVL	2011	1059
Mouse	Active Enhancer	LTR	ERVL	2488	1891
Pig	Active Enhancer	LTR	ERVL	1672	1325
Rabbit	Active Enhancer	LTR	ERVL	1558	903
Rat	Active Enhancer	LTR	ERVL	2385	1952
Cat	Active Enhancer	LTR	ERVL-MaLR	3040	1858
Dog	Active Enhancer	LTR	ERVL-MaLR	3742	2757
Horse	Active Enhancer	LTR	ERVL-MaLR	3122	3072
Macaque	Active Enhancer	LTR	ERVL-MaLR	4865	3611
Marmoset	Active Enhancer	LTR	ERVL-MaLR	3991	2524
Mouse	Active Enhancer	LTR	ERVL-MaLR	8617	6291
Pig	Active Enhancer	LTR	ERVL-MaLR	3029	2675
Rabbit	Active Enhancer	LTR	ERVL-MaLR	2996	1953
Rat	Active Enhancer	LTR	ERVL-MaLR	8245	6446
Macaque	Active Enhancer	SINE	Alu	22236	23263
Marmoset	Active Enhancer	SINE	Alu	20577	18726
Mouse	Active Enhancer	SINE	Alu	16628	16947
Rat	Active Enhancer	SINE	Alu	13071	14720
Mouse	Active Enhancer	SINE	B2	8199	8150
Rat	Active Enhancer	SINE	B2	7582	8587
Mouse	Active Enhancer	SINE	B4	12034	11294
Rat	Active Enhancer	SINE	B4	11144	11485
Mouse	Active Enhancer	SINE	ID	1921	1925
Rat	Active Enhancer	SINE	ID	4070	4936
Cat	Active Enhancer	SINE	MIR	13790	11254
Dog	Active Enhancer	SINE	MIR	14108	14462
Horse	Active Enhancer	SINE	MIR	13807	18147
Macaque	Active Enhancer	SINE	MIR	16175	17191
Marmoset	Active Enhancer	SINE	MIR	13597	11774
Mouse	Active Enhancer	SINE	MIR	5264	5016
Opossum	Active Enhancer	SINE	MIR	24563	18984
Pig	Active Enhancer	SINE	MIR	11457	14219
Rabbit	Active Enhancer	SINE	MIR	9251	8249
Rat	Active Enhancer	SINE	MIR	4472	4633
Cat	Active Enhancer	SINE	tRNA	13496	10566
Dog	Active Enhancer	SINE	tRNA	18418	18486
Horse	Active Enhancer	SINE	tRNA	4441	5531
Macaque	Active Enhancer	SINE	tRNA	76	60
Marmoset	Active Enhancer	SINE	tRNA	68	41
Mouse	Active Enhancer	SINE	tRNA	43	38
Opossum	Active Enhancer	SINE	tRNA	74	44
Pig	Active Enhancer	SINE	tRNA	19805	23891
Rabbit	Active Enhancer	SINE	tRNA	59	39
Rat	Active Enhancer	SINE	tRNA	42	34
Cat	Active Enhancer	tRNA	tRNA	1158	959
Dog	Active Enhancer	tRNA	tRNA	592	681
Horse	Active Enhancer	tRNA	tRNA	11	12
Macaque	Active Enhancer	tRNA	tRNA	24	20
Marmoset	Active Enhancer	tRNA	tRNA	28	13
Mouse	Active Enhancer	tRNA	tRNA	142	152
Opossum	Active Enhancer	tRNA	tRNA	11	6
Pig	Active Enhancer	tRNA	tRNA	35	32
Rabbit	Active Enhancer	tRNA	tRNA	15	11
Rat	Active Enhancer	tRNA	tRNA	134	153
Cat	Active Promoter	DNA	hAT-Charlie	1542	2279
Dog	Active Promoter	DNA	hAT-Charlie	740	1024
Horse	Active Promoter	DNA	hAT-Charlie	453	1031
Macaque	Active Promoter	DNA	hAT-Charlie	442	879
Marmoset	Active Promoter	DNA	hAT-Charlie	618	1131
Mouse	Active Promoter	DNA	hAT-Charlie	918	1104
Opossum	Active Promoter	DNA	hAT-Charlie	301	414
Pig	Active Promoter	DNA	hAT-Charlie	207	708
Rabbit	Active Promoter	DNA	hAT-Charlie	324	521
Rat	Active Promoter	DNA	hAT-Charlie	964	873
Cat	Active Promoter	DNA	hAT-Tip100	409	465
Dog	Active Promoter	DNA	hAT-Tip100	206	236
Horse	Active Promoter	DNA	hAT-Tip100	168	268
Macaque	Active Promoter	DNA	hAT-Tip100	131	193
Marmoset	Active Promoter	DNA	hAT-Tip100	162	227
Mouse	Active Promoter	DNA	hAT-Tip100	121	100
Opossum	Active Promoter	DNA	hAT-Tip100	73	77
Pig	Active Promoter	DNA	hAT-Tip100	70	147
Rabbit	Active Promoter	DNA	hAT-Tip100	78	101
Rat	Active Promoter	DNA	hAT-Tip100	122	81
Cat	Active Promoter	LINE	CR1	438	565
Dog	Active Promoter	LINE	CR1	193	245
Horse	Active Promoter	LINE	CR1	184	260
Macaque	Active Promoter	LINE	CR1	142	224
Marmoset	Active Promoter	LINE	CR1	174	279
Mouse	Active Promoter	LINE	CR1	168	197
Opossum	Active Promoter	LINE	CR1	613	655
Pig	Active Promoter	LINE	CR1	80	178
Rabbit	Active Promoter	LINE	CR1	112	119
Rat	Active Promoter	LINE	CR1	135	143
Cat	Active Promoter	LINE	L1	2681	3115
Dog	Active Promoter	LINE	L1	1314	1514
Horse	Active Promoter	LINE	L1	694	1079
Macaque	Active Promoter	LINE	L1	652	839
Marmoset	Active Promoter	LINE	L1	943	1236
Mouse	Active Promoter	LINE	L1	2525	1714
Opossum	Active Promoter	LINE	L1	432	529
Pig	Active Promoter	LINE	L1	346	856
Rabbit	Active Promoter	LINE	L1	768	680
Rat	Active Promoter	LINE	L1	2578	1372
Cat	Active Promoter	LINE	L2	3289	6339
Dog	Active Promoter	LINE	L2	1739	2814
Horse	Active Promoter	LINE	L2	1244	3052
Macaque	Active Promoter	LINE	L2	1039	2517
Marmoset	Active Promoter	LINE	L2	1235	2993
Mouse	Active Promoter	LINE	L2	842	1318
Opossum	Active Promoter	LINE	L2	1029	1974
Pig	Active Promoter	LINE	L2	542	2122
Rabbit	Active Promoter	LINE	L2	735	1346
Rat	Active Promoter	LINE	L2	790	1032
Cat	Active Promoter	LTR	ERV1	357	598
Dog	Active Promoter	LTR	ERV1	156	287
Horse	Active Promoter	LTR	ERV1	94	299
Macaque	Active Promoter	LTR	ERV1	302	472
Marmoset	Active Promoter	LTR	ERV1	422	537
Mouse	Active Promoter	LTR	ERV1	573	636
Opossum	Active Promoter	LTR	ERV1	401	271
Pig	Active Promoter	LTR	ERV1	87	253
Rabbit	Active Promoter	LTR	ERV1	135	222
Rat	Active Promoter	LTR	ERV1	531	481
Cat	Active Promoter	LTR	ERVK	2	9
Horse	Active Promoter	LTR	ERVK	0	1
Macaque	Active Promoter	LTR	ERVK	22	23
Marmoset	Active Promoter	LTR	ERVK	8	10
Mouse	Active Promoter	LTR	ERVK	2024	1262
Opossum	Active Promoter	LTR	ERVK	37	13
Pig	Active Promoter	LTR	ERVK	5	1
Rabbit	Active Promoter	LTR	ERVK	37	24
Rat	Active Promoter	LTR	ERVK	2090	936
Cat	Active Promoter	LTR	ERVL	652	370
Dog	Active Promoter	LTR	ERVL	347	130
Horse	Active Promoter	LTR	ERVL	190	119
Macaque	Active Promoter	LTR	ERVL	206	101
Marmoset	Active Promoter	LTR	ERVL	206	135
Mouse	Active Promoter	LTR	ERVL	827	891
Pig	Active Promoter	LTR	ERVL	96	84
Rabbit	Active Promoter	LTR	ERVL	155	103
Rat	Active Promoter	LTR	ERVL	871	698
Cat	Active Promoter	LTR	ERVL-MaLR	1211	707
Dog	Active Promoter	LTR	ERVL-MaLR	595	262
Horse	Active Promoter	LTR	ERVL-MaLR	331	196
Macaque	Active Promoter	LTR	ERVL-MaLR	392	180
Marmoset	Active Promoter	LTR	ERVL-MaLR	475	303
Mouse	Active Promoter	LTR	ERVL-MaLR	3449	1736
Pig	Active Promoter	LTR	ERVL-MaLR	156	93
Rabbit	Active Promoter	LTR	ERVL-MaLR	373	174
Rat	Active Promoter	LTR	ERVL-MaLR	3417	1284
Macaque	Active Promoter	SINE	Alu	2328	5446
Marmoset	Active Promoter	SINE	Alu	3504	8180
Mouse	Active Promoter	SINE	Alu	5585	12475
Rat	Active Promoter	SINE	Alu	4488	7868
Mouse	Active Promoter	SINE	B2	2923	4706
Rat	Active Promoter	SINE	B2	2985	3845
Mouse	Active Promoter	SINE	B4	3565	5033
Rat	Active Promoter	SINE	B4	3661	4107
Mouse	Active Promoter	SINE	ID	571	1014
Rat	Active Promoter	SINE	ID	1815	2632
Cat	Active Promoter	SINE	MIR	5003	9797
Dog	Active Promoter	SINE	MIR	2639	5103
Horse	Active Promoter	SINE	MIR	1942	5170
Macaque	Active Promoter	SINE	MIR	1795	4469
Marmoset	Active Promoter	SINE	MIR	2115	5365
Mouse	Active Promoter	SINE	MIR	1607	3006
Opossum	Active Promoter	SINE	MIR	4042	7211
Pig	Active Promoter	SINE	MIR	1013	4066
Rabbit	Active Promoter	SINE	MIR	1443	2536
Rat	Active Promoter	SINE	MIR	1553	2371
Cat	Active Promoter	SINE	tRNA	5040	8090
Dog	Active Promoter	SINE	tRNA	3011	6317
Horse	Active Promoter	SINE	tRNA	369	781
Macaque	Active Promoter	SINE	tRNA	3	15
Marmoset	Active Promoter	SINE	tRNA	10	10
Mouse	Active Promoter	SINE	tRNA	10	26
Opossum	Active Promoter	SINE	tRNA	6	15
Pig	Active Promoter	SINE	tRNA	969	2792
Rabbit	Active Promoter	SINE	tRNA	7	8
Rat	Active Promoter	SINE	tRNA	12	15
Cat	Active Promoter	tRNA	tRNA	417	908
Dog	Active Promoter	tRNA	tRNA	101	262
Horse	Active Promoter	tRNA	tRNA	5	63
Macaque	Active Promoter	tRNA	tRNA	16	85
Marmoset	Active Promoter	tRNA	tRNA	5	63
Mouse	Active Promoter	tRNA	tRNA	58	192
Opossum	Active Promoter	tRNA	tRNA	6	23
Pig	Active Promoter	tRNA	tRNA	3	73
Rabbit	Active Promoter	tRNA	tRNA	6	74
Rat	Active Promoter	tRNA	tRNA	77	134
Cat	Primed Enhancer	DNA	hAT-Charlie	4469	1927
Dog	Primed Enhancer	DNA	hAT-Charlie	4807	3063
Horse	Primed Enhancer	DNA	hAT-Charlie	5332	2952
Macaque	Primed Enhancer	DNA	hAT-Charlie	6904	4379
Marmoset	Primed Enhancer	DNA	hAT-Charlie	5190	2631
Mouse	Primed Enhancer	DNA	hAT-Charlie	2766	1299
Opossum	Primed Enhancer	DNA	hAT-Charlie	1879	1429
Pig	Primed Enhancer	DNA	hAT-Charlie	4286	2679
Rabbit	Primed Enhancer	DNA	hAT-Charlie	3342	2109
Rat	Primed Enhancer	DNA	hAT-Charlie	2637	1181
Cat	Primed Enhancer	DNA	hAT-Tip100	911	245
Dog	Primed Enhancer	DNA	hAT-Tip100	1015	402
Horse	Primed Enhancer	DNA	hAT-Tip100	1181	552
Macaque	Primed Enhancer	DNA	hAT-Tip100	1481	706
Marmoset	Primed Enhancer	DNA	hAT-Tip100	1061	362
Mouse	Primed Enhancer	DNA	hAT-Tip100	346	109
Opossum	Primed Enhancer	DNA	hAT-Tip100	488	242
Pig	Primed Enhancer	DNA	hAT-Tip100	899	384
Rabbit	Primed Enhancer	DNA	hAT-Tip100	617	297
Rat	Primed Enhancer	DNA	hAT-Tip100	331	111
Cat	Primed Enhancer	LINE	CR1	1410	508
Dog	Primed Enhancer	LINE	CR1	1680	832
Horse	Primed Enhancer	LINE	CR1	1752	812
Macaque	Primed Enhancer	LINE	CR1	2141	1217
Marmoset	Primed Enhancer	LINE	CR1	1630	730
Mouse	Primed Enhancer	LINE	CR1	653	226
Opossum	Primed Enhancer	LINE	CR1	4476	3028
Pig	Primed Enhancer	LINE	CR1	1419	725
Rabbit	Primed Enhancer	LINE	CR1	1072	593
Rat	Primed Enhancer	LINE	CR1	458	195
Cat	Primed Enhancer	LINE	L1	7877	4350
Dog	Primed Enhancer	LINE	L1	9000	7131
Horse	Primed Enhancer	LINE	L1	7767	4753
Macaque	Primed Enhancer	LINE	L1	11213	7801
Marmoset	Primed Enhancer	LINE	L1	8832	5375
Mouse	Primed Enhancer	LINE	L1	8261	3846
Opossum	Primed Enhancer	LINE	L1	3802	3362
Pig	Primed Enhancer	LINE	L1	8701	7081
Rabbit	Primed Enhancer	LINE	L1	6458	4688
Rat	Primed Enhancer	LINE	L1	7961	3570
Cat	Primed Enhancer	LINE	L2	9712	3660
Dog	Primed Enhancer	LINE	L2	10447	5760
Horse	Primed Enhancer	LINE	L2	11543	6067
Macaque	Primed Enhancer	LINE	L2	14782	8247
Marmoset	Primed Enhancer	LINE	L2	10768	4925
Mouse	Primed Enhancer	LINE	L2	2874	1086
Opossum	Primed Enhancer	LINE	L2	8189	5960
Pig	Primed Enhancer	LINE	L2	8904	5190
Rabbit	Primed Enhancer	LINE	L2	6464	3808
Rat	Primed Enhancer	LINE	L2	2450	1032
Cat	Primed Enhancer	LTR	ERV1	736	262
Dog	Primed Enhancer	LTR	ERV1	809	423
Horse	Primed Enhancer	LTR	ERV1	905	424
Macaque	Primed Enhancer	LTR	ERV1	2350	1183
Marmoset	Primed Enhancer	LTR	ERV1	1995	842
Mouse	Primed Enhancer	LTR	ERV1	1230	382
Opossum	Primed Enhancer	LTR	ERV1	1754	1198
Pig	Primed Enhancer	LTR	ERV1	1092	638
Rabbit	Primed Enhancer	LTR	ERV1	983	578
Rat	Primed Enhancer	LTR	ERV1	1104	335
Cat	Primed Enhancer	LTR	ERVK	4	2
Horse	Primed Enhancer	LTR	ERVK	7	4
Macaque	Primed Enhancer	LTR	ERVK	124	51
Marmoset	Primed Enhancer	LTR	ERVK	71	24
Mouse	Primed Enhancer	LTR	ERVK	4339	1550
Opossum	Primed Enhancer	LTR	ERVK	91	52
Pig	Primed Enhancer	LTR	ERVK	40	24
Rabbit	Primed Enhancer	LTR	ERVK	108	100
Rat	Primed Enhancer	LTR	ERVK	3666	1426
Cat	Primed Enhancer	LTR	ERVL	1755	673
Dog	Primed Enhancer	LTR	ERVL	2028	1137
Horse	Primed Enhancer	LTR	ERVL	2048	954
Macaque	Primed Enhancer	LTR	ERVL	2885	1453
Marmoset	Primed Enhancer	LTR	ERVL	2238	946
Mouse	Primed Enhancer	LTR	ERVL	2470	1079
Pig	Primed Enhancer	LTR	ERVL	1753	847
Rabbit	Primed Enhancer	LTR	ERVL	1602	864
Rat	Primed Enhancer	LTR	ERVL	2428	1019
Cat	Primed Enhancer	LTR	ERVL-MaLR	2995	995
Dog	Primed Enhancer	LTR	ERVL-MaLR	3346	1800
Horse	Primed Enhancer	LTR	ERVL-MaLR	3249	1530
Macaque	Primed Enhancer	LTR	ERVL-MaLR	5422	2880
Marmoset	Primed Enhancer	LTR	ERVL-MaLR	4191	1734
Mouse	Primed Enhancer	LTR	ERVL-MaLR	9069	3199
Pig	Primed Enhancer	LTR	ERVL-MaLR	2838	1554
Rabbit	Primed Enhancer	LTR	ERVL-MaLR	2938	1473
Rat	Primed Enhancer	LTR	ERVL-MaLR	8339	3129
Macaque	Primed Enhancer	SINE	Alu	25056	16972
Marmoset	Primed Enhancer	SINE	Alu	22051	12822
Mouse	Primed Enhancer	SINE	Alu	14561	8153
Rat	Primed Enhancer	SINE	Alu	12115	6378
Mouse	Primed Enhancer	SINE	B2	7922	4393
Rat	Primed Enhancer	SINE	B2	7801	4210
Mouse	Primed Enhancer	SINE	B4	11118	5047
Rat	Primed Enhancer	SINE	B4	10194	4851
Mouse	Primed Enhancer	SINE	ID	1758	840
Rat	Primed Enhancer	SINE	ID	3748	2120
Cat	Primed Enhancer	SINE	MIR	11641	4100
Dog	Primed Enhancer	SINE	MIR	12475	6307
Horse	Primed Enhancer	SINE	MIR	13266	7044
Macaque	Primed Enhancer	SINE	MIR	17746	10054
Marmoset	Primed Enhancer	SINE	MIR	12850	5952
Mouse	Primed Enhancer	SINE	MIR	4709	1757
Opossum	Primed Enhancer	SINE	MIR	21739	13731
Pig	Primed Enhancer	SINE	MIR	11046	6334
Rabbit	Primed Enhancer	SINE	MIR	9049	5132
Rat	Primed Enhancer	SINE	MIR	4069	1734
Cat	Primed Enhancer	SINE	tRNA	12333	6988
Dog	Primed Enhancer	SINE	tRNA	16872	14308
Horse	Primed Enhancer	SINE	tRNA	4570	3067
Macaque	Primed Enhancer	SINE	tRNA	118	52
Marmoset	Primed Enhancer	SINE	tRNA	85	39
Mouse	Primed Enhancer	SINE	tRNA	51	27
Opossum	Primed Enhancer	SINE	tRNA	89	29
Pig	Primed Enhancer	SINE	tRNA	17576	13267
Rabbit	Primed Enhancer	SINE	tRNA	74	24
Rat	Primed Enhancer	SINE	tRNA	41	18
Cat	Primed Enhancer	tRNA	tRNA	1007	620
Dog	Primed Enhancer	tRNA	tRNA	563	503
Horse	Primed Enhancer	tRNA	tRNA	12	15
Macaque	Primed Enhancer	tRNA	tRNA	27	18
Marmoset	Primed Enhancer	tRNA	tRNA	27	7
Mouse	Primed Enhancer	tRNA	tRNA	153	78
Opossum	Primed Enhancer	tRNA	tRNA	10	6
Pig	Primed Enhancer	tRNA	tRNA	33	23
Rabbit	Primed Enhancer	tRNA	tRNA	25	19
Rat	Primed Enhancer	tRNA	tRNA	144	76
