# Supplementary material for: LINE retrotransposons characterize mammalian tissue-specific and evolutionarily dynamic regulatory regions
Source: Genome Biol. 2021 Feb 18;22:62. doi: 10.1186/s13059-021-02260-y (PMC7890895; doi:10.1186/s13059-021-02260-y)
Supplement: Supplementary file 7 — Additional file 7: Table S8. Multimapping reads. The percentage of quality controlled reads, i.e. MAPQ > 1 and duplicate removed, that map uniquely within non-repetitive genomic regions and LINE L1 and L2 genomic regions. [file 13059_2021_2260_MOESM7_ESM.xls]

## Sheet: AllSpecies_Multimappers_2020091
Unique ID	Factor	Tissue	Species	Number of reads outside repeats	Number of unique reads outside repeats	% unique reads outside repeats	Number of reads in LINE2s	Number of unique reads in LINE2s	% unique reads in LINE2s	Number of reads in LINE1s	Number of unique reads in LINE1s	% unique reads in LINE1s
do17058	H3K27ac	Brain	Cat	19046364	18966332	99.5798	26019664	25556319	98.2193	25653857	25265683	98.4869
do17121	H3K27ac	Brain	Cat	38560823	38407239	99.6017	52357979	51463610	98.2918	51622579	50882585	98.5665
do17358	H3K27ac	Brain	Cat	31631537	31500983	99.5873	43289759	42525028	98.2335	42580394	41946484	98.5113
do17022	H3K27ac	Liver	Cat	24512594	24401719	99.5477	34434071	33742052	97.9903	33636476	33057361	98.2783
do17180	H3K27ac	Liver	Cat	42566650	42373450	99.5461	59025921	57876715	98.053	57856549	56890834	98.3308
do17671	H3K27ac	Liver	Cat	36221714	36058034	99.5481	50985377	49958048	97.9851	49565824	48723616	98.3008
do17029	H3K27ac	Muscle	Cat	17807683	17742158	99.632	25963710	25414583	97.885	24949082	24523030	98.2923
do17365	H3K27ac	Muscle	Cat	42663349	42489470	99.5924	63066293	61646071	97.748	60087861	59008439	98.2036
do17668	H3K27ac	Muscle	Cat	26814506	26713464	99.6232	38780176	37975995	97.9263	37338874	36711182	98.3189
do17076	H3K27ac	Testis	Cat	20636717	20514102	99.4058	29086615	28454238	97.8259	28327565	27794001	98.1164
do17200	H3K27ac	Testis	Cat	42806086	42568696	99.4454	61164993	59831013	97.819	59208505	58111109	98.1466
do17372	H3K27ac	Testis	Cat	31166925	31013979	99.5093	45021518	44069712	97.8859	43267776	42507980	98.244
do17095	H3K4me1	Brain	Cat	41528795	41335033	99.5334	62527380	60977078	97.5206	59606867	58427612	98.0216
do17158	H3K4me1	Brain	Cat	43854487	43656657	99.5489	64425541	62933912	97.6847	62093045	60943269	98.1483
do17333	H3K4me1	Brain	Cat	41717258	41523874	99.5364	62299292	60790405	97.578	59512303	58372373	98.0845
do17053	H3K4me1	Liver	Cat	36778560	36595638	99.5026	56796204	55238752	97.2578	53816074	52635105	97.8055
do17110	H3K4me1	Liver	Cat	34706287	34514994	99.4488	53893480	52384895	97.2008	50899706	49763134	97.767
do17654	H3K4me1	Liver	Cat	37090655	36893972	99.4697	58551466	56889123	97.1609	54734444	53517813	97.7772
do17074	H3K4me1	Muscle	Cat	29592517	29461767	99.5582	46077070	44873629	97.3882	43145075	42270489	97.9729
do17682	H3K4me1	Muscle	Cat	39036974	38858436	99.5426	63108442	61311942	97.1533	57616404	56376166	97.8474
do18036	H3K4me1	Muscle	Cat	38189573	38025473	99.5703	59056717	57524606	97.4057	56068260	54919720	97.9515
do17042	H3K4me1	Testis	Cat	38884729	38672109	99.4532	62741690	60915248	97.0889	58082158	56719600	97.6541
do17170	H3K4me1	Testis	Cat	47733290	47465033	99.438	76481812	74243168	97.073	70963912	69314017	97.675
do17354	H3K4me1	Testis	Cat	36822038	36609439	99.4226	58595396	56878801	97.0704	54659234	53394827	97.6867
do17047	H3K4me3	Brain	Cat	19935115	19827134	99.4583	25532868	25131351	98.4275	24856530	24548897	98.7624
do17145	H3K4me3	Brain	Cat	24291719	24171994	99.5071	29518662	29188518	98.8816	29370631	29090120	99.0449
do17381	H3K4me3	Brain	Cat	30273540	30121857	99.499	37425507	36953881	98.7398	37030603	36640180	98.9457
do17081	H3K4me3	Liver	Cat	13192937	13114361	99.4044	16287557	16043711	98.5029	16085374	15882748	98.7403
do17163	H3K4me3	Liver	Cat	21676788	21548299	99.4073	27992451	27526552	98.3356	27198542	26837755	98.6735
do17710	H3K4me3	Liver	Cat	25072573	24926606	99.4178	31723147	31235494	98.4628	31164197	30770540	98.7368
do17099	H3K4me3	Muscle	Cat	17699957	17605115	99.4642	24896279	24331847	97.7329	23548030	23151907	98.3178
do17356	H3K4me3	Muscle	Cat	23742457	23625786	99.5086	30791527	30303833	98.4161	29905377	29536254	98.7657
do17640	H3K4me3	Muscle	Cat	10788509	10736008	99.5134	14280098	14035681	98.2884	13753916	13573406	98.6876
do17024	H3K4me3	Testis	Cat	21270895	21119686	99.2891	28896761	28299601	97.9335	28138111	27650156	98.2659
do17126	H3K4me3	Testis	Cat	28403075	28205761	99.3053	38674827	37875879	97.9342	37624688	36990252	98.3138
do17386	H3K4me3	Testis	Cat	47491146	47159738	99.3022	65907676	64448343	97.7858	63812201	62680622	98.2267
do17027	Input	Brain	Cat	22860000	22720459	99.3896	39930962	38608664	96.6885	34627420	33817608	97.6614
do17183	Input	Brain	Cat	40015006	39768642	99.3843	68530588	66295212	96.7381	60525257	59116953	97.6732
do17315	Input	Brain	Cat	26283024	26119969	99.3796	45485204	43990608	96.7141	39844165	38916595	97.672
do17071	Input	Liver	Cat	29941211	29752788	99.3707	51583356	49871187	96.6808	45400774	44318271	97.6157
do17137	Input	Liver	Cat	35277768	35052593	99.3617	60737296	58728038	96.6919	53441376	52179462	97.6387
do17693	Input	Liver	Cat	32418631	32214871	99.3715	55930792	54084392	96.6988	49112080	47957296	97.6487
do17051	Input	Muscle	Cat	24103243	23959051	99.4018	41042809	39724292	96.7875	36193308	35350440	97.6712
do17328	Input	Muscle	Cat	25828652	25665801	99.3695	44137955	42704652	96.7527	39001994	38092079	97.667
do17720	Input	Muscle	Cat	33215549	33026631	99.4312	57411312	55602257	96.849	49943519	48840953	97.7924
do18041	Input	Muscle	Cat	42933926	42669515	99.3841	74514065	71982409	96.6024	66104054	64518931	97.6021
do17097	Input	Testis	Cat	27376104	27204772	99.3742	47334079	45757278	96.6688	41483543	40481190	97.5837
do17143	Input	Testis	Cat	38454090	38221318	99.3947	66505446	64317841	96.7106	58172273	56797897	97.6374
do17317	Input	Testis	Cat	32735837	32531168	99.3748	56755694	54874912	96.6862	49643856	48472057	97.6396
do15957	H3K27ac	Brain	Dog	28778835	28629232	99.4802	39126451	38433713	98.2295	38569277	37958497	98.4164
do16063	H3K27ac	Brain	Dog	25890670	25760142	99.4958	35924935	35270955	98.1796	35147257	34586128	98.4035
do17056	H3K27ac	Brain	Dog	23622354	23505881	99.5069	32934384	32327945	98.1586	32178234	31656364	98.3782
do14502	H3K27ac	Liver	Dog	35405756	35201959	99.4244	49996639	48972660	97.9519	48802418	47910657	98.1727
do17169	H3K27ac	Liver	Dog	43228829	42996013	99.4614	61928073	60697684	98.0132	59903124	58866177	98.269
do17324	H3K27ac	Liver	Dog	33004934	32819177	99.4372	47154483	46167261	97.9064	45690643	44850644	98.1616
do15494	H3K27ac	Muscle	Dog	22154662	22025970	99.4191	32617911	31892371	97.7756	31150769	30564481	98.1179
do15961	H3K27ac	Muscle	Dog	39054282	38864090	99.513	55201122	54129109	98.058	53858663	52936538	98.2879
do17694	H3K27ac	Muscle	Dog	34812463	34645346	99.52	50113254	49117591	98.0132	48345296	47510228	98.2727
do14643	H3K27ac	Testis	Dog	38005272	37728895	99.2728	54295248	53077267	97.7567	52564935	51536241	98.043
do17185	H3K27ac	Testis	Dog	39096097	38851938	99.3755	57324099	56051733	97.7804	54772432	53734173	98.1044
do17345	H3K27ac	Testis	Dog	28944031	28774767	99.4152	40680880	39870512	98.008	39601533	38911734	98.2582
do15914	H3K4me1	Brain	Dog	42285761	42045836	99.4326	61519980	60153763	97.7792	59237320	58118386	98.1111
do16023	H3K4me1	Brain	Dog	43734376	43498919	99.4616	65231318	63765850	97.7534	62035617	60872819	98.1256
do17100	H3K4me1	Brain	Dog	65964892	65622417	99.4808	99552527	97273363	97.7106	94371656	92552053	98.0719
do14512	H3K4me1	Liver	Dog	32299418	32057548	99.2512	50799414	49336534	97.1203	47483588	46383352	97.6829
do17120	H3K4me1	Liver	Dog	66924784	66524405	99.4017	101346632	98829711	97.5165	96532793	94500284	97.8945
do17341	H3K4me1	Liver	Dog	51568527	51262948	99.4074	79288578	77304903	97.4982	74865997	73294215	97.9005
do14652	H3K4me1	Muscle	Dog	41967872	41747458	99.4748	64025710	62522827	97.6527	60485145	59296365	98.0346
do15912	H3K4me1	Muscle	Dog	43374532	43139192	99.4574	64828687	63327808	97.6849	61819260	60609194	98.0426
do17725	H3K4me1	Muscle	Dog	41801798	41594902	99.5051	62840772	61427195	97.7505	59760011	58620454	98.0931
do14620	H3K4me1	Testis	Dog	31015687	30796980	99.2949	47920387	46663076	97.3763	44911630	43919922	97.7919
do17122	H3K4me1	Testis	Dog	70812056	70352042	99.3504	109663294	106868377	97.4514	102710219	100549278	97.8961
do17327	H3K4me1	Testis	Dog	38664581	38439422	99.4177	58779142	57361334	97.5879	55618044	54492169	97.9757
do15923	H3K4me3	Brain	Dog	14216885	14088945	99.1001	17965782	17646734	98.2241	17714411	17429612	98.3923
do16047	H3K4me3	Brain	Dog	18691539	18571860	99.3597	27381481	26745093	97.6758	26014469	25505612	98.0439
do17046	H3K4me3	Brain	Dog	18189231	18046952	99.2178	23977260	23520894	98.0967	23272362	22888929	98.3524
do14558	H3K4me3	Liver	Dog	28835485	28593614	99.1612	45740259	44428213	97.1315	41766940	40813678	97.7177
do17188	H3K4me3	Liver	Dog	25040802	24835715	99.181	36140942	35279511	97.6165	33989052	33317787	98.0251
do17397	H3K4me3	Liver	Dog	23476236	23287292	99.1952	31965316	31296992	97.9092	30712614	30163863	98.2133
do15513	H3K4me3	Muscle	Dog	14421736	14295382	99.1239	19254941	18860257	97.9502	18615948	18287399	98.2351
do15942	H3K4me3	Muscle	Dog	16167569	16032217	99.1628	21104556	20702384	98.0944	20581215	20236796	98.3265
do17647	H3K4me3	Muscle	Dog	21121341	20965481	99.2621	27926077	27405637	98.1364	27099533	26660239	98.379
do14610	H3K4me3	Testis	Dog	22793680	22543467	98.9023	31325775	30562084	97.5621	30196830	29568188	97.9182
do17144	H3K4me3	Testis	Dog	30827308	30510773	98.9732	42378563	41358784	97.5936	40842612	40011400	97.9648
do17392	H3K4me3	Testis	Dog	23142698	22932579	99.0921	33526214	32692381	97.5129	31561603	30915095	97.9516
do15886	Input	Brain	Dog	51286951	50894767	99.2353	86029644	83513516	97.0753	76474528	74761351	97.7598
do16000	Input	Brain	Dog	37771795	37500839	99.2826	63733798	61895652	97.1159	56336609	55087371	97.7825
do17026	Input	Brain	Dog	24126452	23958872	99.3054	40931607	39761587	97.1415	35974812	35178885	97.7875
do14529	Input	Liver	Dog	26235619	26028747	99.2115	43828543	42537779	97.055	39074324	38191234	97.74
do17155	Input	Liver	Dog	31075685	30853301	99.2844	52281879	50790994	97.1484	46172846	45156842	97.7996
do17376	Input	Liver	Dog	37065438	36807912	99.3052	62862453	61073566	97.1543	55210990	53999802	97.8063
do14584	Input	Muscle	Dog	33039534	32786229	99.2333	55260601	53662044	97.1072	49175012	48085401	97.7842
do15472	Input	Muscle	Dog	43148723	42817178	99.2316	72184154	70085137	97.0921	64242015	62804323	97.7621
do15896	Input	Muscle	Dog	38669499	38388728	99.2739	65100897	63221087	97.1125	57629626	56345344	97.7715
do17675	Input	Muscle	Dog	36334111	36079496	99.2992	60978297	59274158	97.2053	53868518	52705091	97.8402
do14594	Input	Testis	Dog	26367254	26167051	99.2407	44523779	43216480	97.0638	39381706	38494913	97.7482
do17159	Input	Testis	Dog	28818072	28597866	99.2359	48151513	46749719	97.0888	42850349	41890773	97.7606
do17364	Input	Testis	Dog	30610520	30379270	99.2445	51246159	49765754	97.1112	45539318	44528744	97.7809
do15881	H3K27ac	Brain	Horse	29937084	29682371	99.1492	39474641	38815561	98.3304	39501637	38942796	98.5853
do17031	H3K27ac	Brain	Horse	26435725	26225837	99.206	36271748	35629540	98.2295	35979770	35461136	98.5585
do17191	H3K27ac	Brain	Horse	51342740	50926432	99.1892	69911024	68671814	98.2274	69509840	68492107	98.5358
do15523	H3K27ac	Liver	Horse	30427416	30135431	99.0404	41562677	40741026	98.0231	41163146	40477589	98.3345
do17129	H3K27ac	Liver	Horse	40248102	39863516	99.0445	56347850	55166730	97.9039	55443353	54481732	98.2656
do17637	H3K27ac	Liver	Horse	31256965	30955648	99.036	43936432	43000347	97.8695	43037636	42287632	98.2573
do15926	H3K27ac	Muscle	Horse	27728262	27513976	99.2272	39009764	38271984	98.1087	38446296	37860622	98.4766
do17073	H3K27ac	Muscle	Horse	19227055	19067137	99.1683	27272477	26719260	97.9715	26780089	26345133	98.3758
do17357	H3K27ac	Muscle	Horse	29278138	29049729	99.2199	41258413	40462459	98.0708	40475977	39855264	98.4665
do14514	H3K27ac	Testis	Horse	30238956	29840083	98.6809	41896320	40847552	97.4968	41164522	40306193	97.9149
do16009	H3K27ac	Testis	Horse	26036152	25662698	98.5656	36241914	35274889	97.3317	35697039	34898754	97.7637
do17340	H3K27ac	Testis	Horse	44719837	44074574	98.5571	65342002	63420157	97.0588	63282389	61772542	97.6141
do15943	H3K4me1	Brain	Horse	48646338	48105831	98.8889	69176908	67423055	97.4647	68003921	66599213	97.9344
do17012	H3K4me1	Brain	Horse	46796661	46331011	99.005	70181847	68339732	97.3752	67372488	66009942	97.9776
do17132	H3K4me1	Brain	Horse	66058010	65364761	98.9505	97251788	94626366	97.3004	94393076	92396275	97.8846
do15478	H3K4me1	Liver	Horse	57586043	56989963	98.9649	83823578	81802605	97.589	82197239	80576785	98.0286
do17147	H3K4me1	Liver	Horse	56233321	55643542	98.9512	82118739	80030574	97.4571	80845133	79158841	97.9142
do17716	H3K4me1	Liver	Horse	79852426	79035648	98.9771	119066706	115960020	97.3908	115876309	113463597	97.9179
do15954	H3K4me1	Muscle	Horse	60197727	59599004	99.0054	92004059	89517384	97.2972	87604698	85809886	97.9512
do17089	H3K4me1	Muscle	Horse	41242792	40800465	98.9275	62794057	61032075	97.194	60147796	58838450	97.8231
do17313	H3K4me1	Muscle	Horse	38154142	37751658	98.9451	58418963	56729494	97.108	55786070	54546575	97.7781
do14549	H3K4me1	Testis	Horse	35656589	35160741	98.6094	53736711	52122577	96.9962	51139466	49931068	97.6371
do17389	H3K4me1	Testis	Horse	97114454	95809467	98.6562	149506326	144780442	96.839	142514951	139001423	97.5346
do17778	H3K4me1	Testis	Horse	32238175	31855839	98.814	49116648	47785447	97.2897	46757124	45781267	97.9129
do15901	H3K4me3	Brain	Horse	14947955	14747464	98.6587	18825935	18419156	97.8393	18508641	18168155	98.1604
do17061	H3K4me3	Brain	Horse	17060115	16848240	98.7581	23442061	22840041	97.4319	22547446	22095838	97.9971
do17142	H3K4me3	Brain	Horse	27035393	26702232	98.7677	34890080	34108928	97.7611	34095243	33470538	98.1678
do15551	H3K4me3	Liver	Horse	17932501	17642076	98.3805	25711489	24852381	96.6587	24483634	23829369	97.3277
do17201	H3K4me3	Liver	Horse	20564951	20230304	98.3727	33025473	31740796	96.11	30132492	29261095	97.1081
do17678	H3K4me3	Liver	Horse	25783427	25382659	98.4456	39186163	37793076	96.445	36470800	35485984	97.2997
do15887	H3K4me3	Muscle	Horse	16722458	16507264	98.7131	22921149	22307635	97.3234	21921747	21469990	97.9392
do17052	H3K4me3	Muscle	Horse	15396129	15175103	98.5644	22146822	21442647	96.8204	20859494	20352857	97.5712
do17334	H3K4me3	Muscle	Horse	6058180	5980496	98.7177	8242371	8026511	97.3811	7875936	7718735	98.004
do14492	H3K4me3	Testis	Horse	21216770	20823633	98.147	32555323	31307710	96.1677	30268669	29374167	97.0448
do17075	H3K4me3	Testis	Horse	27476331	26998596	98.2613	43973764	42257527	96.0971	40501147	39300741	97.0361
do17360	H3K4me3	Testis	Horse	26280820	25802830	98.1812	41361757	39746965	96.0959	38363518	37212746	97.0003
do15964	Input	Brain	Horse	39420434	38688785	98.144	68279870	65245418	95.5559	61296361	59266168	96.6879
do17091	Input	Brain	Horse	48502207	47755137	98.4597	84687078	81237638	95.9268	74604273	72453055	97.1165
do17171	Input	Brain	Horse	34474814	33873272	98.2551	60206030	57582952	95.6432	53376718	51681442	96.8239
do15498	Input	Liver	Horse	36783215	36103675	98.1526	63809058	60989802	95.5817	57116916	55241497	96.7165
do17168	Input	Liver	Horse	36944606	36289483	98.2267	64228542	61422309	95.6309	57180760	55341080	96.7827
do17665	Input	Liver	Horse	28301455	27804983	98.2458	49384852	47227045	95.6306	43853824	42448743	96.796
do15907	Input	Muscle	Horse	34106594	33509855	98.2504	59153226	56590647	95.6679	52747669	51065393	96.8107
do17028	Input	Muscle	Horse	27453090	26997802	98.3416	48355330	46303394	95.7565	42132608	40862709	96.9859
do17382	Input	Muscle	Horse	31440931	30931725	98.3804	54728270	52444245	95.8266	48307745	46859801	97.0027
do14571	Input	Testis	Horse	43260430	42473018	98.1798	75089591	71784699	95.5987	67260123	65067404	96.7399
do16073	Input	Testis	Horse	43033952	42261608	98.2053	74212934	71020114	95.6978	66680980	64540491	96.79
do17322	Input	Testis	Horse	29315873	28812606	98.2833	51383213	49177597	95.7075	45332854	43929145	96.9036
do17786	Input	Testis	Horse	33722107	33126534	98.2339	58914097	56345724	95.6405	52271533	50606074	96.8138
do16048	H3K27ac	Brain	Macaque	26834112	26552789	98.9516	38154403	36846343	96.5717	37955416	36732167	96.7771
do17175	H3K27ac	Brain	Macaque	36985383	36594071	98.942	54075466	52115398	96.3753	53438385	51627935	96.6121
do17695	H3K27ac	Brain	Macaque	34380141	34027777	98.9751	51471089	49558453	96.2841	50334658	48610065	96.5737
do14493	H3K27ac	Liver	Macaque	31881275	31507091	98.8263	48024948	46016590	95.8181	47154760	45290202	96.0459
do15495	H3K27ac	Liver	Macaque	21977200	21720917	98.8339	32249665	30966801	96.0221	31775295	30580886	96.2411
do15512	H3K27ac	Liver	Macaque	24807141	24527499	98.8727	35631196	34265325	96.1666	35285877	34000286	96.3566
do14499	H3K27ac	Muscle	Macaque	24847075	24563317	98.858	43655866	41500176	95.0621	40425593	38634599	95.5697
do17023	H3K27ac	Muscle	Macaque	31806008	31501327	99.0421	50007825	47946247	95.8775	48627132	46764127	96.1688
do17393	H3K27ac	Muscle	Macaque	45604855	45182742	99.0744	70956384	68143220	96.0354	69050489	66500574	96.3072
do17083	H3K27ac	Testis	Macaque	23359525	23044805	98.6527	37294928	35531358	95.2713	36021266	34428402	95.578
do17157	H3K27ac	Testis	Macaque	33261631	32810654	98.6442	51382232	49041166	95.4438	49834304	47706933	95.7311
do17681	H3K27ac	Testis	Macaque	30152340	29746879	98.6553	48035283	45763306	95.2702	46189327	44147207	95.5788
do16065	H3K4me1	Brain	Macaque	45466878	44959894	98.8849	71730141	68656403	95.7149	69635532	66883462	96.0479
do17134	H3K4me1	Brain	Macaque	48426512	47861807	98.8339	80212599	76369726	95.2091	76954528	73585593	95.6222
do17718	H3K4me1	Brain	Macaque	52079282	51493211	98.8747	89457387	85117632	95.1488	84257448	80558241	95.6096
do14538	H3K4me1	Liver	Macaque	36545198	36125471	98.8515	62346939	59228644	94.9985	59489521	56718010	95.3412
do15474	H3K4me1	Liver	Macaque	53554871	52936811	98.8459	91880793	87332460	95.0497	87090371	83105966	95.425
do15516	H3K4me1	Liver	Macaque	47599153	47063841	98.8754	79375689	75562223	95.1957	76206880	72789245	95.5153
do17771	H3K4me1	Muscle	Macaque	35766915	35404358	98.9863	60071664	57382401	95.5232	57252367	54903305	95.897
do17772	H3K4me1	Muscle	Macaque	30955789	30661195	99.0483	52183716	49921444	95.6648	49471749	47509052	96.0327
do18035	H3K4me1	Muscle	Macaque	40318157	39935754	99.0515	67849372	64775177	95.4691	65432971	62699840	95.823
do17035	H3K4me1	Testis	Macaque	34420954	34009454	98.8045	58947897	56178265	95.3016	55485818	53075793	95.6565
do17111	H3K4me1	Testis	Macaque	50281001	49600267	98.6461	87343966	82689291	94.6709	82691816	78611167	95.0652
do17676	H3K4me1	Testis	Macaque	67027795	66187525	98.7464	117852250	111745335	94.8182	110665356	105373641	95.2183
do15985	H3K4me3	Brain	Macaque	10182214	10044399	98.6465	15999813	15259208	95.3712	15033844	14415917	95.8898
do17114	H3K4me3	Brain	Macaque	23700185	23421795	98.8254	30860203	29984177	97.1613	30282840	29499621	97.4137
do17666	H3K4me3	Brain	Macaque	27213962	26903981	98.8609	35792405	34759445	97.114	35043860	34126125	97.3812
do14527	H3K4me3	Liver	Macaque	20149742	19868709	98.6053	35288568	33422080	94.7108	32408037	30880210	95.2857
do15519	H3K4me3	Liver	Macaque	12332652	12150502	98.523	21542033	20375075	94.5829	19721580	18770894	95.1795
do15552	H3K4me3	Liver	Macaque	16876038	16634287	98.5675	29053157	27516568	94.7111	26781863	25521344	95.2934
do14575	H3K4me3	Muscle	Macaque	27454107	27124580	98.7997	41087415	39475094	96.0759	38720388	37381353	96.5418
do17050	H3K4me3	Muscle	Macaque	14116143	13930569	98.6854	22409308	21352954	95.2861	21022023	20145681	95.8313
do17377	H3K4me3	Muscle	Macaque	31781767	31415409	98.8473	45101983	43473341	96.389	43393362	41988783	96.7631
do17016	H3K4me3	Testis	Macaque	19038173	18725799	98.3592	29732290	28310865	95.2193	28175337	26947812	95.6433
do17193	H3K4me3	Testis	Macaque	26040464	25638649	98.457	46363563	43806181	94.4841	42438507	40338604	95.0519
do17705	H3K4me3	Testis	Macaque	25821174	25429073	98.4815	44067852	41761491	94.7663	40698766	38777926	95.2803
do16029	Input	Brain	Macaque	28925548	28511370	98.5681	57068549	53703808	94.104	50625928	47985389	94.7842
do17187	Input	Brain	Macaque	25987639	25614522	98.5643	51147815	48185095	94.2075	45201890	42882962	94.8698
do17638	Input	Brain	Macaque	27135171	26782365	98.6998	53436160	50458608	94.4278	46852082	44556653	95.1007
do14570	Input	Liver	Macaque	36003797	35503431	98.6102	70746984	66719868	94.3077	62527305	59386950	94.9776
do15489	Input	Liver	Macaque	35886642	35377094	98.5801	70643733	66573066	94.2378	62562694	59379677	94.9123
do15540	Input	Liver	Macaque	46777626	46117306	98.5884	92044370	86788786	94.2902	81279933	77185448	94.9625
do14536	Input	Muscle	Macaque	26509319	26133449	98.5821	52039934	49041101	94.2374	46069689	43719396	94.8984
do17077	Input	Muscle	Macaque	42464265	41894162	98.6575	83661214	78963884	94.3853	73505991	69871781	95.0559
do17355	Input	Muscle	Macaque	19945062	19693439	98.7384	38879973	36750668	94.5234	34212664	32559783	95.1688
do17779	Input	Muscle	Macaque	22584735	22301098	98.7441	44519981	42152464	94.6821	38649694	36858541	95.3657
do18040	Input	Muscle	Macaque	27879090	27519440	98.71	55205809	51981568	94.1596	49330756	46813495	94.8972
do17068	Input	Testis	Macaque	28258696	27873241	98.636	55688778	52539388	94.3447	48996656	46556543	95.0198
do17138	Input	Testis	Macaque	23987650	23640407	98.5524	47067078	44365563	94.2603	41681173	39566643	94.9269
do17653	Input	Testis	Macaque	23025903	22728198	98.7071	45541379	43002542	94.4252	39845660	37896069	95.1071
do17063	H3K27ac	Brain	Marmoset	21862970	21486009	98.2758	32573234	31223992	95.8578	31834170	30622842	96.1949
do17335	H3K27ac	Brain	Marmoset	31286640	30744669	98.2677	46183287	44300552	95.9233	45086698	43398879	96.2565
do17353	H3K27ac	Brain	Marmoset	19235355	18918945	98.3551	28526676	27391245	96.0198	27798987	26785345	96.3537
do14555	H3K27ac	Liver	Marmoset	32368823	31752458	98.0958	50070590	47697740	95.261	48307683	46199615	95.6362
do15955	H3K27ac	Liver	Marmoset	23718224	23275002	98.1313	33470882	32067651	95.8076	33025845	31713822	96.0273
do17036	H3K27ac	Liver	Marmoset	31497037	30935195	98.2162	45946816	43963132	95.6827	45191203	43340506	95.9047
do15510	H3K27ac	Muscle	Marmoset	28127681	27630065	98.2309	44101740	42089297	95.4368	42308840	40554319	95.8531
do17348	H3K27ac	Muscle	Marmoset	20659045	20305736	98.2898	31994257	30558117	95.5113	30837849	29575806	95.9075
do17690	H3K27ac	Muscle	Marmoset	32442621	31783406	97.9681	50400543	48012157	95.2612	48054498	46028974	95.7849
do15541	H3K27ac	Testis	Marmoset	25262852	24517380	97.0491	39033347	36723191	94.0816	37347942	35323176	94.5786
do15963	H3K27ac	Testis	Marmoset	24259740	23540550	97.0355	36809048	34664834	94.1748	35607709	33685952	94.603
do17015	H3K27ac	Testis	Marmoset	29419276	28550736	97.0477	48621708	45578897	93.7419	45964728	43338576	94.2866
do17093	H3K4me1	Brain	Marmoset	40888404	40076707	98.0148	67762998	64321150	94.9208	63944371	61053359	95.4789
do17318	H3K4me1	Brain	Marmoset	55578810	54567138	98.1798	90415591	86111435	95.2396	85544330	81951762	95.8003
do17396	H3K4me1	Brain	Marmoset	47066608	46095316	97.9363	77918932	73895440	94.8363	73267797	69950629	95.4725
do14520	H3K4me1	Liver	Marmoset	31436325	30741260	97.789	54259832	51268202	94.4865	50450794	47969685	95.0821
do15919	H3K4me1	Liver	Marmoset	43247778	42295782	97.7987	69532820	65842827	94.6932	66882646	63618155	95.1191
do17057	H3K4me1	Liver	Marmoset	54244366	53093146	97.8777	90741640	85755598	94.5052	86785893	82391828	94.9369
do15492	H3K4me1	Muscle	Marmoset	26196919	25646889	97.9004	44656555	42290053	94.7007	41610976	39660423	95.3124
do17331	H3K4me1	Muscle	Marmoset	30571232	29937131	97.9258	52138467	49315757	94.5861	48706061	46382257	95.2289
do17715	H3K4me1	Muscle	Marmoset	74807216	72905011	97.4572	129345129	121733640	94.1154	119599909	113504302	94.9033
do15514	H3K4me1	Testis	Marmoset	41430254	40345072	97.3807	72564562	68206251	93.9939	67034016	63424150	94.6149
do15892	H3K4me1	Testis	Marmoset	66723076	64948568	97.3405	114013077	107186894	94.0128	106499022	100714459	94.5684
do17087	H3K4me1	Testis	Marmoset	49634163	48409515	97.5327	88317148	83098044	94.0905	81101973	76813026	94.7117
do17019	H3K4me3	Brain	Marmoset	23410588	22905943	97.8444	31480039	30263675	96.1361	30222396	29198944	96.6136
do17367	H3K4me3	Brain	Marmoset	24269128	23772333	97.953	30347254	29361180	96.7507	29860344	28976250	97.0392
do17371	H3K4me3	Brain	Marmoset	16537725	16216212	98.0559	20757384	20097510	96.821	20431515	19838342	97.0968
do14500	H3K4me3	Liver	Marmoset	24326759	23797287	97.8235	31216649	30074666	96.3418	30640294	29614000	96.6505
do15938	H3K4me3	Liver	Marmoset	13061653	12742387	97.5557	17142630	16450902	95.9649	16617157	16017815	96.3932
do17017	H3K4me3	Liver	Marmoset	14802260	14434031	97.5123	20295023	19391099	95.5461	19496156	18732560	96.0834
do15553	H3K4me3	Muscle	Marmoset	19963017	19533236	97.8471	26409080	25405148	96.1985	25577691	24711728	96.6144
do17387	H3K4me3	Muscle	Marmoset	26537095	26003848	97.9906	34444069	33217206	96.4381	33709628	32619470	96.766
do17664	H3K4me3	Muscle	Marmoset	21131477	20611293	97.5383	29835072	28493659	95.5039	28224071	27135215	96.1421
do15503	H3K4me3	Testis	Marmoset	19412941	18793137	96.8073	27959242	26450544	94.6039	26678372	25377694	95.1246
do15934	H3K4me3	Testis	Marmoset	16270057	15745149	96.7738	22216148	21076094	94.8684	21519889	20505797	95.2877
do17059	H3K4me3	Testis	Marmoset	18294391	17695992	96.7291	27929103	26313099	94.2139	26093839	24746722	94.8374
do17038	Input	Brain	Marmoset	27488986	26682245	97.0652	51991354	48732826	93.7326	44913482	42570962	94.7844
do17316	Input	Brain	Marmoset	22360435	21677681	96.9466	42633037	39899244	93.5876	36827608	34870000	94.6844
do17384	Input	Brain	Marmoset	24714312	24009321	97.1474	46364022	43573730	93.9818	39949989	37962511	95.0251
do14560	Input	Liver	Marmoset	31152684	30188299	96.9043	59530893	55636069	93.4575	51594668	48771728	94.5286
do15900	Input	Liver	Marmoset	49791100	48137705	96.6793	94575548	88165880	93.2227	82924959	78209864	94.314
do17084	Input	Liver	Marmoset	26246698	25409566	96.8105	49984394	46679699	93.3885	43558119	41155539	94.4842
do15525	Input	Muscle	Marmoset	47348326	45912072	96.9666	89210419	83510540	93.6107	77662863	73492502	94.6302
do17373	Input	Muscle	Marmoset	23694545	22993106	97.0397	44526606	41705881	93.6651	38883071	36814280	94.6795
do17645	Input	Muscle	Marmoset	27244518	26374963	96.8083	51807026	48380921	93.3868	45224413	42728803	94.4817
do15486	Input	Testis	Marmoset	30452215	29471792	96.7805	57913070	54032073	93.2986	50765351	47919875	94.3948
do15916	Input	Testis	Marmoset	54706404	52893749	96.6866	103933975	96872598	93.2059	91211260	86009153	94.2966
do17033	Input	Testis	Marmoset	33390992	32344905	96.8672	63553085	59427817	93.5089	55078585	52077022	94.5504
do14616	H3K27ac	Brain	Mouse	24683589	24530855	99.3812	33277189	32679189	98.203	32054482	31588004	98.5447
do17013	H3K27ac	Brain	Mouse	27290238	27119538	99.3745	37459451	36764523	98.1449	35880398	35345707	98.5098
do17194	H3K27ac	Brain	Mouse	38927236	38675162	99.3524	53140483	52129094	98.0968	50867602	50102307	98.4955
do14522	H3K27ac	Liver	Mouse	34797336	34460304	99.0314	49752535	48509234	97.501	47432141	46458199	97.9467
do14583	H3K27ac	Liver	Mouse	42416221	42015735	99.0558	60470314	59032673	97.6226	58053611	56879013	97.9767
do16031	H3K27ac	Liver	Mouse	25230934	24998108	99.0772	35017505	34239562	97.7784	33801828	33156969	98.0922
do15539	H3K27ac	Muscle	Mouse	37299484	37048351	99.3267	52344422	51286309	97.9786	50186778	49358333	98.3493
do17088	H3K27ac	Muscle	Mouse	20785126	20646783	99.3344	28992752	28424807	98.0411	27890792	27436707	98.3719
do17177	H3K27ac	Muscle	Mouse	35740311	35477173	99.2638	51132932	49965414	97.7167	48445917	47586488	98.226
do17010	H3K27ac	Testis	Mouse	26925050	26600058	98.793	39199062	38055312	97.0822	37079365	36199054	97.6259
do17119	H3K27ac	Testis	Mouse	41056146	40534646	98.7298	59962142	58139576	96.9605	56568864	55182118	97.5486
do17189	H3K27ac	Testis	Mouse	35592510	35146956	98.7482	51451175	49928846	97.0412	48663484	47496317	97.6016
do14650	H3K4me1	Brain	Mouse	53767903	53414019	99.3418	76319060	74753400	97.9485	72506905	71326096	98.3715
do17044	H3K4me1	Brain	Mouse	54582165	54203242	99.3058	79393942	77610034	97.7531	74494454	73204119	98.2679
do17153	H3K4me1	Brain	Mouse	54917837	54470101	99.1847	81330468	79185875	97.3631	75596294	74137496	98.0703
do14572	H3K4me1	Liver	Mouse	46184815	45683873	98.9154	73304715	70844813	96.6443	66479097	64857404	97.5606
do14630	H3K4me1	Liver	Mouse	43701397	43263881	98.9989	67478378	65473402	97.0287	62488179	61064130	97.7211
do16016	H3K4me1	Liver	Mouse	50209218	49705356	98.9965	77825432	75465973	96.9683	71627333	70001920	97.7307
do15528	H3K4me1	Muscle	Mouse	43275356	42921658	99.1827	64914876	63186923	97.3381	60476776	59270877	98.006
do17034	H3K4me1	Muscle	Mouse	33802128	33546584	99.244	50299943	49059773	97.5345	47253044	46351648	98.0924
do17198	H3K4me1	Muscle	Mouse	67751277	67195026	99.179	101714182	98977562	97.3095	94933155	93014282	97.9787
do17079	H3K4me1	Testis	Mouse	54888351	54246247	98.8302	85112947	82316681	96.7146	78566196	76589550	97.4841
do17115	H3K4me1	Testis	Mouse	37283283	36829859	98.7838	57944462	55953390	96.5638	53292852	51914513	97.4137
do17182	H3K4me1	Testis	Mouse	54011827	53358697	98.7908	84225903	81333143	96.5655	77563914	75541884	97.3931
do14628	H3K4me3	Brain	Mouse	24352476	24161434	99.2155	28544475	28161787	98.6593	28155737	27829393	98.8409
do17085	H3K4me3	Brain	Mouse	22236707	22049621	99.1587	26727034	26291805	98.3716	26054076	25712834	98.6903
do17133	H3K4me3	Brain	Mouse	19158941	19004187	99.1923	23136674	22758233	98.3643	22549264	22252564	98.6842
do14551	H3K4me3	Liver	Mouse	17354426	17172603	98.9523	21053568	20655752	98.1105	20515675	20191883	98.4217
do14642	H3K4me3	Liver	Mouse	24118553	23860242	98.929	30263354	29622143	97.8812	29229374	28724288	98.272
do15990	H3K4me3	Liver	Mouse	13975381	13806270	98.7899	20444395	19752063	96.6136	18501426	18066234	97.6478
do15511	H3K4me3	Muscle	Mouse	23540255	23327427	99.0959	29281413	28726200	98.1039	28329534	27903421	98.4959
do17014	H3K4me3	Muscle	Mouse	16580645	16411929	98.9825	22616650	22004033	97.2913	21064078	20660258	98.0829
do17150	H3K4me3	Muscle	Mouse	23354891	23141847	99.0878	29347441	28769198	98.0297	28285035	27848784	98.4577
do17048	H3K4me3	Testis	Mouse	21790058	21471574	98.5384	28360367	27621980	97.3964	27415765	26805681	97.7747
do17135	H3K4me3	Testis	Mouse	32500677	32007428	98.4823	42778673	41615918	97.2819	41279576	40319603	97.6745
do17148	H3K4me3	Testis	Mouse	31561202	31071084	98.4471	41618410	40479336	97.2631	40275635	39317339	97.6207
do14590	Input	Brain	Mouse	35630553	35157880	98.6734	61435843	58736481	95.6062	52524936	51004864	97.106
do17060	Input	Brain	Mouse	66705260	65841949	98.7058	114736903	109782316	95.6818	98017570	95255884	97.1825
do17172	Input	Brain	Mouse	28935187	28559336	98.7011	49593381	47457204	95.6926	42521336	41318455	97.1711
do14490	Input	Liver	Mouse	30277093	29869368	98.6534	52208331	49906489	95.591	44648716	43346378	97.0831
do14607	Input	Liver	Mouse	89469268	88291783	98.6839	154255185	147534918	95.6434	131824081	128059874	97.1445
do16055	Input	Liver	Mouse	40959052	40410387	98.6605	70568120	67460248	95.5959	60438927	58683462	97.0955
do15477	Input	Muscle	Mouse	39118994	38617958	98.7192	66947010	64099565	95.7467	57502691	55887595	97.1913
do17066	Input	Muscle	Mouse	58080507	57367035	98.7716	98687824	94613874	95.8719	85038339	82717664	97.271
do17130	Input	Muscle	Mouse	26156065	25825221	98.7351	44481400	42616275	95.807	38332208	37269108	97.2266
do17064	Input	Testis	Mouse	35245384	34776169	98.6687	60703314	58058190	95.6425	51902914	50413779	97.1309
do17162	Input	Testis	Mouse	31120400	30703742	98.6611	53576633	51233087	95.6258	45836217	44516191	97.1201
do17174	Input	Testis	Mouse	31561925	31136715	98.6528	54300631	51922716	95.6208	46492069	45148432	97.11
do17011	H3K27ac	Brain	Opossum	30640894	30039670	98.0378	36513612	35533832	97.3167	36536086	35653657	97.5848
do17069	H3K27ac	Brain	Opossum	24540539	23996705	97.7839	29566887	28665783	96.9523	29450617	28655218	97.2992
do17152	H3K27ac	Brain	Opossum	43562685	42620390	97.8369	52235375	50683705	97.0295	52039403	50665216	97.3593
do15931	H3K27ac	Liver	Opossum	28009677	27352877	97.6551	33793138	32721047	96.8275	33624889	32665360	97.1464
do15993	H3K27ac	Liver	Opossum	22310370	21842393	97.9024	26382352	25637660	97.1773	26362848	25683834	97.4244
do17146	H3K27ac	Liver	Opossum	36445265	35658482	97.8412	43366903	42102591	97.0846	43269372	42125076	97.3554
do14483	H3K27ac	Muscle	Opossum	31400868	30416110	96.8639	39431056	37737104	95.704	38586702	37157207	96.2954
do14576	H3K27ac	Muscle	Opossum	39294275	37913884	96.487	50213319	47805465	95.2048	48671609	46680703	95.9095
do15921	H3K27ac	Muscle	Opossum	27975258	27119505	96.941	34983621	33516460	95.8061	34218111	32981049	96.3848
do15545	H3K27ac	Testis	Opossum	38485626	37381041	97.1299	47117144	45302231	96.1481	46749740	45113177	96.4993
do16069	H3K27ac	Testis	Opossum	27434978	26656575	97.1627	33211863	31948650	96.1965	33081811	31924690	96.5022
do17136	H3K27ac	Testis	Opossum	41898389	40713022	97.1709	50893370	48964077	96.2091	50546706	48804127	96.5525
do17021	H3K4me1	Brain	Opossum	44092751	42914935	97.3288	54848886	52830705	96.3205	54082739	52362179	96.8187
do17067	H3K4me1	Brain	Opossum	47416851	46286353	97.6158	58223584	56316149	96.7239	57856410	56193375	97.1256
do17131	H3K4me1	Brain	Opossum	75410324	73056809	96.8791	95135425	91054019	95.7099	93078662	89658978	96.326
do15884	H3K4me1	Liver	Opossum	62964830	60967012	96.8271	79578013	76130913	95.6683	77660585	74771531	96.2799
do16022	H3K4me1	Liver	Opossum	51523945	49887710	96.8243	64774951	61974727	95.677	63466134	61096883	96.2669
do17179	H3K4me1	Liver	Opossum	104206217	100808506	96.7394	131463624	125619325	95.5544	128759000	123819533	96.1638
do14501	H3K4me1	Muscle	Opossum	40123345	38669641	96.3769	51440369	48903530	95.0684	49952683	47848142	95.7869
do14565	H3K4me1	Muscle	Opossum	54112942	52384193	96.8053	68084030	65112811	95.636	66763550	64251687	96.2377
do17043	H3K4me1	Muscle	Opossum	40207961	38917540	96.7906	50862741	48632417	95.615	49814576	47933118	96.2231
do15508	H3K4me1	Testis	Opossum	52263575	50708452	97.0245	65099464	62487869	95.9883	64074342	61815246	96.4743
do16042	H3K4me1	Testis	Opossum	59823554	58054392	97.0427	74375998	71410389	96.0127	73331270	70749989	96.48
do17176	H3K4me1	Testis	Opossum	98133444	94807843	96.6111	124085369	118400478	95.4186	121394651	116556987	96.0149
do17030	H3K4me3	Brain	Opossum	25266606	24798059	98.1456	28730337	28027829	97.5548	28510717	27892209	97.8306
do17032	H3K4me3	Brain	Opossum	22385443	21967862	98.1346	25475496	24849592	97.5431	25267920	24717695	97.8224
do17181	H3K4me3	Brain	Opossum	26645814	26214672	98.382	29866013	29250822	97.9402	29765964	29208707	98.1279
do15905	H3K4me3	Liver	Opossum	20113690	19731744	98.1011	22848629	22289810	97.5543	22686081	22187115	97.8006
do16058	H3K4me3	Liver	Opossum	16098188	15669446	97.3367	19168541	18473502	96.3741	18707570	18122854	96.8744
do17124	H3K4me3	Liver	Opossum	24301000	23889335	98.306	27208735	26635091	97.8917	27166325	26636311	98.049
do14511	H3K4me3	Muscle	Opossum	28117247	27337076	97.2253	33844679	32552867	96.1831	33024184	31947169	96.7387
do14518	H3K4me3	Muscle	Opossum	23969135	23301726	97.2155	28894827	27789048	96.1731	28187973	27266181	96.7298
do15897	H3K4me3	Muscle	Opossum	30350566	29244387	96.3553	38440982	36517031	94.9951	36811938	35256606	95.7749
do15533	H3K4me3	Testis	Opossum	21827724	21356807	97.8426	25147559	24452985	97.238	25041830	24410631	97.4794
do15991	H3K4me3	Testis	Opossum	14171985	13717555	96.7935	17409394	16652343	95.6515	16967632	16330304	96.2439
do17118	H3K4me3	Testis	Opossum	41710435	40716448	97.6169	49110083	47576997	96.8783	48794943	47420133	97.1825
do17092	Input	Brain	Opossum	36781122	35202836	95.709	48711691	45897773	94.2233	46284548	44030167	95.1293
do17101	Input	Brain	Opossum	35671047	34129802	95.6793	47173045	44430375	94.1859	44961739	42750796	95.0826
do17164	Input	Brain	Opossum	40364260	38611916	95.6587	53387841	50268707	94.1576	50886968	48372011	95.0578
do15947	Input	Liver	Opossum	42922722	41059263	95.6586	56810850	53495420	94.1641	54118760	51447082	95.0633
do16033	Input	Liver	Opossum	49678551	47488829	95.5922	65724962	61829981	94.0738	62729413	59581454	94.9817
do17166	Input	Liver	Opossum	37619646	35968984	95.6122	49718266	46788617	94.1075	47447986	45078056	95.0052
do14531	Input	Muscle	Opossum	36520257	34949371	95.6986	48300394	45507813	94.2183	46013437	43762878	95.1089
do14541	Input	Muscle	Opossum	42856448	41033575	95.7466	56560477	53322721	94.2756	53946803	51332222	95.1534
do15945	Input	Muscle	Opossum	44712403	42753797	95.6195	59143439	55661919	94.1134	56457885	53639575	95.0081
do15487	Input	Testis	Opossum	36275359	34684636	95.6149	48029629	45202920	94.1147	45786155	43504717	95.0172
do16018	Input	Testis	Opossum	31904323	30502039	95.6047	42218694	39724762	94.0928	40273801	38259399	94.9982
do17192	Input	Testis	Opossum	36868684	35271764	95.6686	48779264	45938690	94.1767	46486198	44195556	95.0724
do14489	H3K27ac	Brain	Pig	43117683	42896348	99.4867	63265632	61297355	96.8889	60481338	58929670	97.4345
do15534	H3K27ac	Brain	Pig	34142149	33997828	99.5773	48712591	47406361	97.3185	47196461	46125224	97.7303
do15987	H3K27ac	Brain	Pig	34722554	34572916	99.569	49418557	48063892	97.2588	47960363	46836640	97.657
do14589	H3K27ac	Liver	Pig	38180680	37983635	99.4839	55720723	53974754	96.8666	53704723	52245281	97.2825
do16070	H3K27ac	Liver	Pig	22169915	22065094	99.5272	30626655	29810421	97.3349	29920109	29218823	97.6561
do17070	H3K27ac	Liver	Pig	26018738	25901332	99.5488	36626218	35623652	97.2627	35798698	34932998	97.5818
do15928	H3K27ac	Muscle	Pig	24650519	24547718	99.583	36758655	35597576	96.8413	35231532	34297584	97.3491
do16006	H3K27ac	Muscle	Pig	25604407	25503352	99.6053	37766861	36629129	96.9875	36296725	35377001	97.4661
do17139	H3K27ac	Muscle	Pig	39530302	39364534	99.5807	57498844	55858699	97.1475	55317572	54000801	97.6196
do14506	H3K27ac	Testis	Pig	32051217	31860669	99.4055	46880839	45406274	96.8547	44860568	43673553	97.354
do14640	H3K27ac	Testis	Pig	51252877	50992630	99.4922	74223234	71985362	96.9849	71448595	69629114	97.4534
do17659	H3K27ac	Testis	Pig	39227184	39014896	99.4588	56679407	54977472	96.9973	54530481	53144973	97.4592
do14526	H3K4me1	Brain	Pig	38151996	37896819	99.3312	59826397	57603040	96.2837	55556030	53927663	97.069
do15506	H3K4me1	Brain	Pig	54816568	54499662	99.4219	82477964	79713353	96.6481	78524154	76365530	97.251
do16067	H3K4me1	Brain	Pig	69238306	68832116	99.4133	106555892	102814502	96.4888	100126286	97296465	97.1737
do14655	H3K4me1	Liver	Pig	39019383	38769019	99.3584	63422540	61052571	96.2632	57908550	56214733	97.075
do16004	H3K4me1	Liver	Pig	51521844	51229614	99.4328	78591114	75939016	96.6254	74682568	72576385	97.1798
do17045	H3K4me1	Liver	Pig	37244824	37052336	99.4832	56566549	54665656	96.6395	54259820	52692690	97.1118
do15894	H3K4me1	Muscle	Pig	45078445	44831487	99.4522	70621941	68057880	96.3693	66336179	64373163	97.0408
do16028	H3K4me1	Muscle	Pig	35806119	35630765	99.5103	54861145	52943241	96.5041	52167403	50646357	97.0843
do17161	H3K4me1	Muscle	Pig	45064274	44803934	99.4223	71062635	68375427	96.2185	66453978	64421388	96.9414
do14561	H3K4me1	Testis	Pig	37393870	37147725	99.3418	58411780	56309268	96.4005	54470994	52883564	97.0857
do14603	H3K4me1	Testis	Pig	28343415	28149182	99.3147	45187782	43469846	96.1982	41614886	40361434	96.988
do17713	H3K4me1	Testis	Pig	66178586	65757780	99.3641	104276771	100306097	96.1922	97679215	94653410	96.9023
do14568	H3K4me3	Brain	Pig	34946085	34759784	99.4669	44746781	43851084	97.9983	43384407	42710113	98.4458
do15490	H3K4me3	Brain	Pig	20712962	20599019	99.4499	26609056	26056246	97.9225	25839239	25414732	98.3571
do16010	H3K4me3	Brain	Pig	16103211	15968953	99.1663	25358750	24314535	95.8822	23173409	22435665	96.8164
do14618	H3K4me3	Liver	Pig	50875292	50437015	99.1385	80329876	76973698	95.822	73226008	70888269	96.8075
do16038	H3K4me3	Liver	Pig	21693814	21483492	99.0305	36191084	34486809	95.2909	32660655	31466385	96.3434
do17082	H3K4me3	Liver	Pig	9658891	9568698	99.0662	14762830	14070354	95.3093	13565565	13107161	96.6208
do15946	H3K4me3	Muscle	Pig	15550415	15453296	99.3755	20777138	20237989	97.4051	19904723	19504566	97.9896
do17113	H3K4me3	Muscle	Pig	16169699	16084373	99.4723	20340660	19962486	98.1408	19879609	19585601	98.5211
do17342	H3K4me3	Muscle	Pig	28533280	28360742	99.3953	38843056	37793818	97.2988	37080994	36303415	97.903
do14539	H3K4me3	Testis	Pig	27096868	26864831	99.1437	42399301	40664771	95.9091	38909594	37680196	96.8404
do14579	H3K4me3	Testis	Pig	28353426	28127722	99.204	43073713	41436972	96.2001	39678275	38526755	97.0979
do17683	H3K4me3	Testis	Pig	29168044	28937452	99.2094	44436097	42762112	96.2328	40999842	39814898	97.1099
do14530	Input	Brain	Pig	23640583	23401817	98.99	41728834	39662712	95.0487	36492736	35129743	96.265
do15547	Input	Brain	Pig	49413549	48952527	99.067	88273888	84086274	95.2561	75764936	73169243	96.574
do16035	Input	Brain	Pig	40383291	40002004	99.0558	71653119	68133614	95.0881	62380926	60095102	96.3357
do14604	Input	Liver	Pig	25298877	25037975	98.9687	44673665	42467290	95.0611	38986885	37540276	96.2895
do16025	Input	Liver	Pig	30844313	30533692	98.9929	54137451	51460272	95.0548	47702297	45919622	96.2629
do17018	Input	Liver	Pig	27454169	27173870	98.979	48572978	46192307	95.0988	42353653	40803133	96.3391
do15904	Input	Muscle	Pig	30902907	30597939	99.0131	54452525	51810512	95.148	47468747	45743533	96.3656
do16050	Input	Muscle	Pig	45932985	45557349	99.1822	79499405	75875485	95.4416	69750084	67370028	96.5877
do17156	Input	Muscle	Pig	26717750	26459296	99.0327	47091889	44809570	95.1535	41119425	39629864	96.3775
do17361	Input	Muscle	Pig	26680522	26429381	99.0587	47128504	44862199	95.1912	40957736	39490248	96.4171
do14517	Input	Testis	Pig	22995020	22762645	98.9895	40569851	38562322	95.0517	35569220	34242415	96.2698
do14629	Input	Testis	Pig	28259067	27972955	98.9875	49871261	47407920	95.0606	43629495	42003067	96.2722
do17646	Input	Testis	Pig	27740030	27465350	99.0098	49129746	46732381	95.1203	42745319	41190558	96.3627
do15473	H3K27ac	Brain	Rabbit	28446905	28105551	98.8	38591022	37346069	96.774	37918384	36774903	96.9844
do16021	H3K27ac	Brain	Rabbit	43104868	42607610	98.8464	58800448	56927796	96.8152	57881488	56141393	96.9937
do17337	H3K27ac	Brain	Rabbit	45623236	45115572	98.8873	62494355	60535329	96.8653	61199187	59412069	97.0798
do14487	H3K27ac	Liver	Rabbit	33859648	33365516	98.5406	49554009	47498740	95.8525	47778066	45952438	96.1789
do15546	H3K27ac	Liver	Rabbit	28510438	28131487	98.6708	40262728	38784776	96.3292	39269147	37915258	96.5523
do17055	H3K27ac	Liver	Rabbit	31797643	31386258	98.7062	44561727	42952259	96.3882	43592085	42109959	96.6
do14634	H3K27ac	Muscle	Rabbit	30402242	30093194	98.9835	45182017	43546387	96.3799	43433632	41999075	96.6971
do15906	H3K27ac	Muscle	Rabbit	26697016	26399075	98.884	37903516	36559434	96.4539	37003663	35778415	96.6888
do17199	H3K27ac	Muscle	Rabbit	35051740	34659530	98.8811	50094687	48327574	96.4725	48615184	47033927	96.7474
do14564	H3K27ac	Testis	Rabbit	35393253	34513285	97.5137	53897899	50912842	94.4616	50896597	48365277	95.0265
do15890	H3K27ac	Testis	Rabbit	24392346	23793543	97.5451	34855376	33080906	94.909	33634928	32076323	95.3661
do15939	H3K27ac	Testis	Rabbit	34689153	33975846	97.9437	49007179	46770944	95.4369	47522581	45528237	95.8034
do15532	H3K4me1	Brain	Rabbit	56167968	55349637	98.5431	82919230	79572398	95.9637	79671314	76749204	96.3323
do16041	H3K4me1	Brain	Rabbit	53265623	52531324	98.6214	77355728	74319501	96.075	74939795	72227911	96.3812
do17388	H3K4me1	Brain	Rabbit	47782241	47158756	98.6952	69997242	67288904	96.1308	67726215	65320029	96.4472
do14510	H3K4me1	Liver	Rabbit	60534855	59467835	98.2373	95783413	90987402	94.9929	90114304	86064737	95.5062
do15509	H3K4me1	Liver	Rabbit	35174769	34659117	98.534	53925721	51489838	95.4829	51952379	49766539	95.7926
do17096	H3K4me1	Liver	Rabbit	42837714	42252888	98.6348	65082593	62274391	95.6852	62826240	60297285	95.9747
do15924	H3K4me1	Muscle	Rabbit	41553245	40927888	98.495	62975609	60148820	95.5113	60501035	58011826	95.8857
do17112	H3K4me1	Muscle	Rabbit	67273759	66315108	98.575	102138428	97660051	95.6154	98132486	94197561	95.9902
do18200	H3K4me1	Muscle	Rabbit	59316850	58539081	98.6888	90615004	86924637	95.9274	85924991	82817829	96.3839
do17774	H3K4me1	Testis	Rabbit	37112789	36516347	98.3929	55457397	53135868	95.8139	52779366	50778055	96.2082
do18201	H3K4me1	Testis	Rabbit	43151675	42456962	98.3901	64431037	61740874	95.8247	61423092	59097791	96.2143
do18202	H3K4me1	Testis	Rabbit	39170560	38508510	98.3098	58550149	56047137	95.725	55796143	53631581	96.1206
do15501	H3K4me3	Brain	Rabbit	28702115	28293680	98.577	34265806	33451773	97.6244	33944974	33196588	97.7953
do15997	H3K4me3	Brain	Rabbit	25573109	25038834	97.9108	39412768	37317034	94.6826	36773875	35058796	95.3361
do17320	H3K4me3	Brain	Rabbit	25952897	25591791	98.6086	31293466	30533806	97.5725	30902536	30213956	97.7718
do14546	H3K4me3	Liver	Rabbit	23911789	23442456	98.0372	32879865	31462976	95.6907	31391944	30198469	96.1981
do15522	H3K4me3	Liver	Rabbit	17463869	17174000	98.3402	21813944	21145505	96.9357	21319188	20728062	97.2273
do17020	H3K4me3	Liver	Rabbit	21673858	21291211	98.2345	28775506	27683744	96.2059	27687872	26760379	96.6502
do14593	H3K4me3	Muscle	Rabbit	30981354	30418589	98.1835	42467242	40695557	95.8281	40527042	39057521	96.374
do15960	H3K4me3	Muscle	Rabbit	16581835	16268784	98.1121	22831755	21847284	95.6882	21753319	20934501	96.2359
do17178	H3K4me3	Muscle	Rabbit	23370466	23028979	98.5388	29459116	28583919	97.0291	28769943	28003449	97.3358
do14544	H3K4me3	Testis	Rabbit	32597046	31733529	97.3509	48175648	45547142	94.5439	45414719	43206356	95.1373
do15909	H3K4me3	Testis	Rabbit	26060816	25352982	97.2839	38361326	36293509	94.6096	36008327	34300208	95.2563
do15949	H3K4me3	Testis	Rabbit	19968955	19456706	97.4348	26267383	25118485	95.6261	25495262	24475605	96.0006
do15544	Input	Brain	Rabbit	53781942	52456180	97.5349	92541843	86783946	93.7781	83123580	78672934	94.6457
do16066	Input	Brain	Rabbit	46593822	45461361	97.5695	80118009	75139292	93.7858	72105733	68248731	94.6509
do17368	Input	Brain	Rabbit	32374319	31634579	97.715	55632149	52280093	93.9746	49935902	47359252	94.8401
do14562	Input	Liver	Rabbit	38628065	37626471	97.4071	66382112	62164496	93.6465	59801118	56513957	94.5032
do15476	Input	Liver	Rabbit	45537500	44463550	97.6416	77739413	73087454	94.016	69670738	66102454	94.8784
do17039	Input	Liver	Rabbit	66683335	65078312	97.5931	114728790	107662612	93.841	103080471	97623186	94.7058
do14654	Input	Muscle	Rabbit	41118371	40096362	97.5145	70706368	66305627	93.776	63465238	60067854	94.6469
do15893	Input	Muscle	Rabbit	39681305	38667714	97.4457	67960724	63675638	93.6948	61387666	58028848	94.5285
do17184	Input	Muscle	Rabbit	82860064	80895897	97.6295	141529696	132942959	93.9329	127608196	120932136	94.7683
do18203	Input	Muscle	Rabbit	53256669	52012198	97.6633	91220216	85830519	94.0916	81284527	77221170	95.0011
do14491	Input	Testis	Rabbit	25015458	24378755	97.4548	43093730	40381430	93.706	38605514	36520988	94.6004
do15895	Input	Testis	Rabbit	41238874	40230802	97.5555	71062740	66642468	93.7798	63744511	60340763	94.6603
do15944	Input	Testis	Rabbit	49226396	47973517	97.4549	84884319	79506274	93.6643	76245759	72078632	94.5346
do17782	Input	Testis	Rabbit	37316982	36443624	97.6596	64393873	60507740	93.9651	57262074	54332313	94.8836
do18204	Input	Testis	Rabbit	36082590	35211349	97.5854	62056907	58296689	93.9407	55278696	52438004	94.8611
do18205	Input	Testis	Rabbit	35689004	34823902	97.576	61342015	57633717	93.9547	54542841	51754324	94.8875
do16015	H3K27ac	Brain	Rat	19303095	19164036	99.2796	26225642	25743499	98.1616	25122587	24739814	98.4764
do17094	H3K27ac	Brain	Rat	28546447	28345208	99.295	38743466	38039753	98.1837	37148648	36587370	98.4891
do17154	H3K27ac	Brain	Rat	71305428	70796177	99.2858	97563502	95743522	98.1346	93218483	91786513	98.4639
do14485	H3K27ac	Liver	Rat	36339061	35889967	98.7642	55050199	53259219	96.7466	50193827	48968142	97.5581
do14525	H3K27ac	Liver	Rat	30259293	29977145	99.0676	41738103	40822926	97.8073	40136952	39391712	98.1433
do15550	H3K27ac	Liver	Rat	35039315	34721065	99.0917	48650001	47589964	97.8211	46737311	45876552	98.1583
do15952	H3K27ac	Muscle	Rat	30367397	30143954	99.2642	42382496	41551293	98.0388	40678111	40000936	98.3353
do16013	H3K27ac	Muscle	Rat	27384002	27180109	99.2554	38563227	37778264	97.9645	36808305	36187113	98.3124
do16062	H3K27ac	Muscle	Rat	32358548	32120160	99.2633	45207775	44302114	97.9967	43226967	42507061	98.3346
do14543	H3K27ac	Testis	Rat	43161465	42576641	98.645	62806230	60886640	96.9436	59222324	57683303	97.4013
do14587	H3K27ac	Testis	Rat	40238715	39721251	98.714	58121161	56411832	97.059	54861409	53504880	97.5274
do17140	H3K27ac	Testis	Rat	39339148	38836849	98.7232	56115724	54527179	97.1692	53193965	51914993	97.5956
do16059	H3K4me1	Brain	Rat	80853098	80159088	99.1416	116768399	114049850	97.6718	109328764	107337495	98.1786
do17008	H3K4me1	Brain	Rat	48567649	48182194	99.2064	69677639	68167132	97.8321	65656764	64509605	98.2528
do17127	H3K4me1	Brain	Rat	54818588	54359017	99.1617	79135576	77288901	97.6664	74451151	73070581	98.1457
do14495	H3K4me1	Liver	Rat	35256868	34907073	99.0079	52781351	51400606	97.384	49572714	48526801	97.8901
do14567	H3K4me1	Liver	Rat	34086775	33620576	98.6323	54568508	52564071	96.3268	48614171	47304629	97.3063
do15497	H3K4me1	Liver	Rat	97596431	96672784	99.0536	144994354	141363486	97.4959	136525775	133762504	97.976
do15918	H3K4me1	Muscle	Rat	44665258	44233912	99.0343	66262785	64510607	97.3557	61779175	60501817	97.9324
do15994	H3K4me1	Muscle	Rat	42430680	42003935	98.9943	63588994	61817862	97.2147	58762811	57509158	97.8666
do16040	H3K4me1	Muscle	Rat	42423012	41973599	98.9406	64259136	62373194	97.0651	59136693	57813018	97.7617
do14519	H3K4me1	Testis	Rat	28180694	27771175	98.5468	43929222	42409478	96.5405	40139852	39038584	97.2564
do14617	H3K4me1	Testis	Rat	41115748	40544614	98.6109	63471583	61359137	96.6718	58207917	56671217	97.36
do17125	H3K4me1	Testis	Rat	55961266	55199161	98.6382	86525989	83638199	96.6625	79579084	77471873	97.3521
do15992	H3K4me3	Brain	Rat	17584275	17379687	98.8365	23801138	23121703	97.1454	22057076	21593969	97.9004
do17037	H3K4me3	Brain	Rat	18484733	18317320	99.0943	22415194	22007353	98.1805	21676491	21361576	98.5472
do17190	H3K4me3	Brain	Rat	30831771	30582349	99.191	37198543	36599961	98.3908	36272696	35784398	98.6538
do14528	H3K4me3	Liver	Rat	23894971	23608862	98.8026	31572713	30728854	97.3273	29621178	29016746	97.9595
do14573	H3K4me3	Liver	Rat	20341132	20137764	99.0002	24252297	23831502	98.2649	23736523	23380467	98.5
do15483	H3K4me3	Liver	Rat	17265279	17091124	98.9913	20449236	20100589	98.2951	20022116	19727918	98.5306
do15941	H3K4me3	Muscle	Rat	19863890	19665366	99.0006	24843026	24319562	97.8929	23810201	23414520	98.3382
do15999	H3K4me3	Muscle	Rat	13573315	13427545	98.9261	17772624	17329543	97.5069	16775086	16453284	98.0817
do16024	H3K4me3	Muscle	Rat	13157961	13006794	98.8511	17734862	17240817	97.2143	16546431	16199286	97.902
do14504	H3K4me3	Testis	Rat	28671867	28234359	98.4741	38206808	37196345	97.3553	36787073	35910740	97.6178
do14648	H3K4me3	Testis	Rat	29460739	29019561	98.5025	38946373	37906654	97.3304	37338681	36471091	97.6764
do17173	H3K4me3	Testis	Rat	33262743	32773256	98.5284	43642945	42525864	97.4404	42067511	41111087	97.7265
do16032	Input	Brain	Rat	32896917	32367751	98.3914	55902789	53443082	95.6	47685533	46215674	96.9176
do17054	Input	Brain	Rat	67603173	66555206	98.4498	114908742	109950419	95.685	98051254	95105125	96.9953
do17167	Input	Brain	Rat	31137039	30650478	98.4374	52610424	50343127	95.6904	44993438	43632203	96.9746
do14540	Input	Liver	Rat	31025486	30494400	98.2882	52983962	50573446	95.4505	45192637	43732406	96.7689
do14545	Input	Liver	Rat	31527666	30980846	98.2656	53855206	51393445	95.4289	45930088	44439146	96.7539
do15526	Input	Liver	Rat	43061981	42325771	98.2903	73490625	70161673	95.4702	62663572	60657798	96.7991
do15899	Input	Muscle	Rat	31028019	30516797	98.3524	52604879	50281524	95.5834	45014400	43604283	96.8674
do16043	Input	Muscle	Rat	30883004	30382767	98.3802	52218768	49930350	95.6176	44752658	43365799	96.9011
do16057	Input	Muscle	Rat	50022761	49234186	98.4236	84633523	80983459	95.6872	72525007	70325857	96.9677
do14557	Input	Testis	Rat	27274686	26814786	98.3138	46417158	44338931	95.5227	39571555	38315291	96.8253
do14636	Input	Testis	Rat	33003091	32440429	98.2951	56378927	53831955	95.4824	48035263	46500453	96.8048
do17186	Input	Testis	Rat	30860885	30333937	98.2925	52553536	50183633	95.4905	44828734	43395866	96.8037
