# Supplementary material for: LINE retrotransposons characterize mammalian tissue-specific and evolutionarily dynamic regulatory regions
Source: Genome Biol. 2021 Feb 18;22:62. doi: 10.1186/s13059-021-02260-y (PMC7890895; doi:10.1186/s13059-021-02260-y)
Supplement: Supplementary file 8 — Additional file 8: Table S9. Evolutionarily dynamic regulatory regions in transposable elements. Counts of evolutionarily dynamic regulatory regions overlapping different repeat groups use for enrichment analyses in Fig. 5e. [file 13059_2021_2260_MOESM8_ESM.xls]

## Sheet: Sheet1
Species	Regulatory Region	Transposable Element Class	Transposable Element Family	Evolutionarily Dynamic Number	Stable Number
Cat	Active Enhancer	DNA	hAT-Charlie	3581	7583
Dog	Active Enhancer	DNA	hAT-Charlie	3868	9423
Horse	Active Enhancer	DNA	hAT-Charlie	4140	12329
Macaque	Active Enhancer	DNA	hAT-Charlie	4172	10985
Marmoset	Active Enhancer	DNA	hAT-Charlie	3395	10239
Mouse	Active Enhancer	DNA	hAT-Charlie	1644	4021
Opossum	Active Enhancer	DNA	hAT-Charlie	1184	8647
Pig	Active Enhancer	DNA	hAT-Charlie	3446	8995
Rabbit	Active Enhancer	DNA	hAT-Charlie	2133	6371
Rat	Active Enhancer	DNA	hAT-Charlie	1647	4976
Cat	Active Enhancer	DNA	hAT-Tip100	892	1793
Dog	Active Enhancer	DNA	hAT-Tip100	996	2206
Horse	Active Enhancer	DNA	hAT-Tip100	1038	3115
Macaque	Active Enhancer	DNA	hAT-Tip100	1012	2664
Marmoset	Active Enhancer	DNA	hAT-Tip100	778	2332
Mouse	Active Enhancer	DNA	hAT-Tip100	191	489
Opossum	Active Enhancer	DNA	hAT-Tip100	400	2904
Pig	Active Enhancer	DNA	hAT-Tip100	819	2193
Rabbit	Active Enhancer	DNA	hAT-Tip100	444	1495
Rat	Active Enhancer	DNA	hAT-Tip100	190	556
Cat	Active Enhancer	LINE	CR1	1126	2240
Dog	Active Enhancer	LINE	CR1	1156	2814
Horse	Active Enhancer	LINE	CR1	1290	3997
Macaque	Active Enhancer	LINE	CR1	1294	3278
Marmoset	Active Enhancer	LINE	CR1	1008	2962
Mouse	Active Enhancer	LINE	CR1	333	837
Opossum	Active Enhancer	LINE	CR1	2786	19887
Pig	Active Enhancer	LINE	CR1	1092	2537
Rabbit	Active Enhancer	LINE	CR1	623	1887
Rat	Active Enhancer	LINE	CR1	355	985
Cat	Active Enhancer	LINE	L1	4989	10986
Dog	Active Enhancer	LINE	L1	6066	14670
Horse	Active Enhancer	LINE	L1	5078	14776
Macaque	Active Enhancer	LINE	L1	5386	15298
Marmoset	Active Enhancer	LINE	L1	4454	14638
Mouse	Active Enhancer	LINE	L1	3567	9263
Opossum	Active Enhancer	LINE	L1	2198	16084
Pig	Active Enhancer	LINE	L1	6572	17707
Rabbit	Active Enhancer	LINE	L1	3599	12466
Rat	Active Enhancer	LINE	L1	3845	12564
Cat	Active Enhancer	LINE	L2	7602	15680
Dog	Active Enhancer	LINE	L2	8116	18936
Horse	Active Enhancer	LINE	L2	8946	26370
Macaque	Active Enhancer	LINE	L2	8783	22674
Marmoset	Active Enhancer	LINE	L2	6904	20520
Mouse	Active Enhancer	LINE	L2	1736	4162
Opossum	Active Enhancer	LINE	L2	4767	35753
Pig	Active Enhancer	LINE	L2	7289	18246
Rabbit	Active Enhancer	LINE	L2	4030	12846
Rat	Active Enhancer	LINE	L2	1647	4749
Cat	Active Enhancer	LTR	ERV1	583	1393
Dog	Active Enhancer	LTR	ERV1	742	1831
Horse	Active Enhancer	LTR	ERV1	757	2734
Macaque	Active Enhancer	LTR	ERV1	1334	4778
Marmoset	Active Enhancer	LTR	ERV1	1087	4706
Mouse	Active Enhancer	LTR	ERV1	551	1649
Opossum	Active Enhancer	LTR	ERV1	1138	10123
Pig	Active Enhancer	LTR	ERV1	1078	3396
Rabbit	Active Enhancer	LTR	ERV1	636	2586
Rat	Active Enhancer	LTR	ERV1	544	2160
Cat	Active Enhancer	LTR	ERVK	3	10
Horse	Active Enhancer	LTR	ERVK	6	21
Macaque	Active Enhancer	LTR	ERVK	75	359
Marmoset	Active Enhancer	LTR	ERVK	37	251
Mouse	Active Enhancer	LTR	ERVK	1908	5939
Opossum	Active Enhancer	LTR	ERVK	52	554
Pig	Active Enhancer	LTR	ERVK	25	94
Rabbit	Active Enhancer	LTR	ERVK	101	416
Rat	Active Enhancer	LTR	ERVK	1984	7047
Cat	Active Enhancer	LTR	ERVL	1426	2689
Dog	Active Enhancer	LTR	ERVL	1558	3671
Horse	Active Enhancer	LTR	ERVL	1425	4244
Macaque	Active Enhancer	LTR	ERVL	1557	4655
Marmoset	Active Enhancer	LTR	ERVL	1272	4374
Mouse	Active Enhancer	LTR	ERVL	1310	3520
Pig	Active Enhancer	LTR	ERVL	1372	3577
Rabbit	Active Enhancer	LTR	ERVL	973	3215
Rat	Active Enhancer	LTR	ERVL	1220	4308
Cat	Active Enhancer	LTR	ERVL-MaLR	2227	4875
Dog	Active Enhancer	LTR	ERVL-MaLR	2824	6846
Horse	Active Enhancer	LTR	ERVL-MaLR	2582	7872
Macaque	Active Enhancer	LTR	ERVL-MaLR	3355	9322
Marmoset	Active Enhancer	LTR	ERVL-MaLR	2659	8981
Mouse	Active Enhancer	LTR	ERVL-MaLR	4554	11693
Pig	Active Enhancer	LTR	ERVL-MaLR	2521	6599
Rabbit	Active Enhancer	LTR	ERVL-MaLR	1981	6629
Rat	Active Enhancer	LTR	ERVL-MaLR	4529	15097
Macaque	Active Enhancer	SINE	Alu	16403	45555
Marmoset	Active Enhancer	SINE	Alu	14388	47167
Mouse	Active Enhancer	SINE	Alu	10189	26028
Rabbit	Active Enhancer	SINE	Alu	0	1
Rat	Active Enhancer	SINE	Alu	8679	26051
Mouse	Active Enhancer	SINE	B2	4897	12527
Rat	Active Enhancer	SINE	B2	4949	15202
Mouse	Active Enhancer	SINE	B4	6904	17984
Rat	Active Enhancer	SINE	B4	7041	21527
Mouse	Active Enhancer	SINE	ID	1183	3003
Rat	Active Enhancer	SINE	ID	2880	8778
Cat	Active Enhancer	SINE	MIR	10740	23597
Dog	Active Enhancer	SINE	MIR	11670	28141
Horse	Active Enhancer	SINE	MIR	12415	38795
Macaque	Active Enhancer	SINE	MIR	12444	33293
Marmoset	Active Enhancer	SINE	MIR	10083	31251
Mouse	Active Enhancer	SINE	MIR	3169	7777
Opossum	Active Enhancer	SINE	MIR	16179	115088
Pig	Active Enhancer	SINE	MIR	10566	28080
Rabbit	Active Enhancer	SINE	MIR	6338	20894
Rat	Active Enhancer	SINE	MIR	2839	9096
Cat	Active Enhancer	SINE	tRNA	10482	23371
Dog	Active Enhancer	SINE	tRNA	14896	37401
Horse	Active Enhancer	SINE	tRNA	3799	11658
Macaque	Active Enhancer	SINE	tRNA	60	126
Marmoset	Active Enhancer	SINE	tRNA	38	132
Mouse	Active Enhancer	SINE	tRNA	29	69
Opossum	Active Enhancer	SINE	tRNA	46	227
Pig	Active Enhancer	SINE	tRNA	18410	47754
Rabbit	Active Enhancer	SINE	tRNA	35	121
Rat	Active Enhancer	SINE	tRNA	26	77
Cat	Active Enhancer	tRNA	tRNA	894	2252
Dog	Active Enhancer	tRNA	tRNA	474	1381
Horse	Active Enhancer	tRNA	tRNA	5	34
Macaque	Active Enhancer	tRNA	tRNA	11	49
Marmoset	Active Enhancer	tRNA	tRNA	15	52
Mouse	Active Enhancer	tRNA	tRNA	96	224
Opossum	Active Enhancer	tRNA	tRNA	9	58
Pig	Active Enhancer	tRNA	tRNA	28	74
Rabbit	Active Enhancer	tRNA	tRNA	16	50
Rat	Active Enhancer	tRNA	tRNA	81	299
Cat	Active Promoter	DNA	hAT-Charlie	1164	4356
Dog	Active Promoter	DNA	hAT-Charlie	444	1967
Horse	Active Promoter	DNA	hAT-Charlie	292	2069
Macaque	Active Promoter	DNA	hAT-Charlie	234	1627
Marmoset	Active Promoter	DNA	hAT-Charlie	341	2568
Mouse	Active Promoter	DNA	hAT-Charlie	478	1742
Opossum	Active Promoter	DNA	hAT-Charlie	166	2100
Pig	Active Promoter	DNA	hAT-Charlie	136	1242
Rabbit	Active Promoter	DNA	hAT-Charlie	182	1213
Rat	Active Promoter	DNA	hAT-Charlie	457	1936
Cat	Active Promoter	DNA	hAT-Tip100	302	972
Dog	Active Promoter	DNA	hAT-Tip100	130	514
Horse	Active Promoter	DNA	hAT-Tip100	104	519
Macaque	Active Promoter	DNA	hAT-Tip100	42	387
Marmoset	Active Promoter	DNA	hAT-Tip100	88	542
Mouse	Active Promoter	DNA	hAT-Tip100	52	182
Opossum	Active Promoter	DNA	hAT-Tip100	45	442
Pig	Active Promoter	DNA	hAT-Tip100	40	267
Rabbit	Active Promoter	DNA	hAT-Tip100	38	264
Rat	Active Promoter	DNA	hAT-Tip100	69	213
Cat	Active Promoter	LINE	CR1	292	1178
Dog	Active Promoter	LINE	CR1	118	539
Horse	Active Promoter	LINE	CR1	89	582
Macaque	Active Promoter	LINE	CR1	60	391
Marmoset	Active Promoter	LINE	CR1	99	658
Mouse	Active Promoter	LINE	CR1	87	314
Opossum	Active Promoter	LINE	CR1	336	3493
Pig	Active Promoter	LINE	CR1	45	341
Rabbit	Active Promoter	LINE	CR1	61	314
Rat	Active Promoter	LINE	CR1	65	309
Cat	Active Promoter	LINE	L1	1902	7054
Dog	Active Promoter	LINE	L1	816	3266
Horse	Active Promoter	LINE	L1	312	2140
Macaque	Active Promoter	LINE	L1	319	1870
Marmoset	Active Promoter	LINE	L1	592	3604
Mouse	Active Promoter	LINE	L1	1184	4543
Opossum	Active Promoter	LINE	L1	218	2881
Pig	Active Promoter	LINE	L1	183	1454
Rabbit	Active Promoter	LINE	L1	366	2658
Rat	Active Promoter	LINE	L1	1229	5787
Cat	Active Promoter	LINE	L2	2512	11147
Dog	Active Promoter	LINE	L2	1123	5055
Horse	Active Promoter	LINE	L2	773	5709
Macaque	Active Promoter	LINE	L2	596	4215
Marmoset	Active Promoter	LINE	L2	822	6365
Mouse	Active Promoter	LINE	L2	457	1851
Opossum	Active Promoter	LINE	L2	612	9143
Pig	Active Promoter	LINE	L2	395	3352
Rabbit	Active Promoter	LINE	L2	403	3001
Rat	Active Promoter	LINE	L2	377	1947
Cat	Active Promoter	LTR	ERV1	307	1597
Dog	Active Promoter	LTR	ERV1	123	653
Horse	Active Promoter	LTR	ERV1	54	678
Macaque	Active Promoter	LTR	ERV1	180	1436
Marmoset	Active Promoter	LTR	ERV1	261	2260
Mouse	Active Promoter	LTR	ERV1	287	1226
Opossum	Active Promoter	LTR	ERV1	159	2585
Pig	Active Promoter	LTR	ERV1	64	482
Rabbit	Active Promoter	LTR	ERV1	86	787
Rat	Active Promoter	LTR	ERV1	262	1357
Cat	Active Promoter	LTR	ERVK	3	12
Horse	Active Promoter	LTR	ERVK	0	14
Macaque	Active Promoter	LTR	ERVK	6	76
Marmoset	Active Promoter	LTR	ERVK	3	44
Mouse	Active Promoter	LTR	ERVK	980	3740
Opossum	Active Promoter	LTR	ERVK	13	119
Pig	Active Promoter	LTR	ERVK	2	8
Rabbit	Active Promoter	LTR	ERVK	18	145
Rat	Active Promoter	LTR	ERVK	1004	4209
Cat	Active Promoter	LTR	ERVL	529	1295
Dog	Active Promoter	LTR	ERVL	207	539
Horse	Active Promoter	LTR	ERVL	91	385
Macaque	Active Promoter	LTR	ERVL	91	411
Marmoset	Active Promoter	LTR	ERVL	125	661
Mouse	Active Promoter	LTR	ERVL	407	1630
Pig	Active Promoter	LTR	ERVL	39	220
Rabbit	Active Promoter	LTR	ERVL	77	488
Rat	Active Promoter	LTR	ERVL	430	1822
Cat	Active Promoter	LTR	ERVL-MaLR	939	2237
Dog	Active Promoter	LTR	ERVL-MaLR	338	920
Horse	Active Promoter	LTR	ERVL-MaLR	157	718
Macaque	Active Promoter	LTR	ERVL-MaLR	186	757
Marmoset	Active Promoter	LTR	ERVL-MaLR	274	1215
Mouse	Active Promoter	LTR	ERVL-MaLR	1694	4542
Pig	Active Promoter	LTR	ERVL-MaLR	64	287
Rabbit	Active Promoter	LTR	ERVL-MaLR	181	914
Rat	Active Promoter	LTR	ERVL-MaLR	1696	5564
Macaque	Active Promoter	SINE	Alu	1283	10158
Marmoset	Active Promoter	SINE	Alu	2369	18853
Mouse	Active Promoter	SINE	Alu	3171	17371
Rat	Active Promoter	SINE	Alu	2662	13328
Mouse	Active Promoter	SINE	B2	1587	7019
Rat	Active Promoter	SINE	B2	1670	7259
Mouse	Active Promoter	SINE	B4	1876	7676
Rat	Active Promoter	SINE	B4	1809	8027
Mouse	Active Promoter	SINE	ID	319	1458
Rat	Active Promoter	SINE	ID	1078	4989
Cat	Active Promoter	SINE	MIR	3760	16954
Dog	Active Promoter	SINE	MIR	1760	8740
Horse	Active Promoter	SINE	MIR	1291	9633
Macaque	Active Promoter	SINE	MIR	996	7502
Marmoset	Active Promoter	SINE	MIR	1444	11003
Mouse	Active Promoter	SINE	MIR	874	4015
Opossum	Active Promoter	SINE	MIR	2346	32481
Pig	Active Promoter	SINE	MIR	801	6443
Rabbit	Active Promoter	SINE	MIR	734	5577
Rat	Active Promoter	SINE	MIR	811	4073
Cat	Active Promoter	SINE	tRNA	3980	16467
Dog	Active Promoter	SINE	tRNA	2394	11522
Horse	Active Promoter	SINE	tRNA	222	1670
Macaque	Active Promoter	SINE	tRNA	2	20
Marmoset	Active Promoter	SINE	tRNA	5	32
Mouse	Active Promoter	SINE	tRNA	7	35
Opossum	Active Promoter	SINE	tRNA	2	42
Pig	Active Promoter	SINE	tRNA	658	4768
Rabbit	Active Promoter	SINE	tRNA	2	18
Rat	Active Promoter	SINE	tRNA	4	25
Cat	Active Promoter	tRNA	tRNA	355	1793
Dog	Active Promoter	tRNA	tRNA	84	475
Horse	Active Promoter	tRNA	tRNA	14	165
Macaque	Active Promoter	tRNA	tRNA	11	138
Marmoset	Active Promoter	tRNA	tRNA	12	194
Mouse	Active Promoter	tRNA	tRNA	42	276
Opossum	Active Promoter	tRNA	tRNA	7	175
Pig	Active Promoter	tRNA	tRNA	3	165
Rabbit	Active Promoter	tRNA	tRNA	8	189
Rat	Active Promoter	tRNA	tRNA	45	263
Cat	Primed Enhancer	DNA	hAT-Charlie	2137	6800
Dog	Primed Enhancer	DNA	hAT-Charlie	2487	8707
Horse	Primed Enhancer	DNA	hAT-Charlie	2357	10301
Macaque	Primed Enhancer	DNA	hAT-Charlie	3442	13511
Marmoset	Primed Enhancer	DNA	hAT-Charlie	2450	11056
Mouse	Primed Enhancer	DNA	hAT-Charlie	915	3494
Opossum	Primed Enhancer	DNA	hAT-Charlie	876	8938
Pig	Primed Enhancer	DNA	hAT-Charlie	2077	8273
Rabbit	Primed Enhancer	DNA	hAT-Charlie	1593	7388
Rat	Primed Enhancer	DNA	hAT-Charlie	870	4117
Cat	Primed Enhancer	DNA	hAT-Tip100	452	1265
Dog	Primed Enhancer	DNA	hAT-Tip100	458	1599
Horse	Primed Enhancer	DNA	hAT-Tip100	554	2365
Macaque	Primed Enhancer	DNA	hAT-Tip100	772	2784
Marmoset	Primed Enhancer	DNA	hAT-Tip100	472	2157
Mouse	Primed Enhancer	DNA	hAT-Tip100	105	367
Opossum	Primed Enhancer	DNA	hAT-Tip100	195	2510
Pig	Primed Enhancer	DNA	hAT-Tip100	410	1582
Rabbit	Primed Enhancer	DNA	hAT-Tip100	254	1344
Rat	Primed Enhancer	DNA	hAT-Tip100	99	465
Cat	Primed Enhancer	LINE	CR1	673	1869
Dog	Primed Enhancer	LINE	CR1	819	2511
Horse	Primed Enhancer	LINE	CR1	779	3089
Macaque	Primed Enhancer	LINE	CR1	1066	3768
Marmoset	Primed Enhancer	LINE	CR1	742	3022
Mouse	Primed Enhancer	LINE	CR1	228	680
Opossum	Primed Enhancer	LINE	CR1	1937	22508
Pig	Primed Enhancer	LINE	CR1	658	2390
Rabbit	Primed Enhancer	LINE	CR1	454	2172
Rat	Primed Enhancer	LINE	CR1	164	737
Cat	Primed Enhancer	LINE	L1	3548	13902
Dog	Primed Enhancer	LINE	L1	4220	20161
Horse	Primed Enhancer	LINE	L1	3114	15496
Macaque	Primed Enhancer	LINE	L1	5003	25245
Marmoset	Primed Enhancer	LINE	L1	3856	22450
Mouse	Primed Enhancer	LINE	L1	2354	11148
Opossum	Primed Enhancer	LINE	L1	1718	19536
Pig	Primed Enhancer	LINE	L1	4282	20833
Rabbit	Primed Enhancer	LINE	L1	2786	17382
Rat	Primed Enhancer	LINE	L1	1987	14752
Cat	Primed Enhancer	LINE	L2	4485	13333
Dog	Primed Enhancer	LINE	L2	4968	17196
Horse	Primed Enhancer	LINE	L2	5107	21392
Macaque	Primed Enhancer	LINE	L2	6999	26101
Marmoset	Primed Enhancer	LINE	L2	4940	20854
Mouse	Primed Enhancer	LINE	L2	962	3131
Opossum	Primed Enhancer	LINE	L2	3683	39973
Pig	Primed Enhancer	LINE	L2	4067	16030
Rabbit	Primed Enhancer	LINE	L2	2825	13182
Rat	Primed Enhancer	LINE	L2	820	3558
Cat	Primed Enhancer	LTR	ERV1	362	1421
Dog	Primed Enhancer	LTR	ERV1	377	1849
Horse	Primed Enhancer	LTR	ERV1	351	2513
Macaque	Primed Enhancer	LTR	ERV1	973	6626
Marmoset	Primed Enhancer	LTR	ERV1	869	6689
Mouse	Primed Enhancer	LTR	ERV1	293	1564
Opossum	Primed Enhancer	LTR	ERV1	626	8920
Pig	Primed Enhancer	LTR	ERV1	529	3031
Rabbit	Primed Enhancer	LTR	ERV1	448	2898
Rat	Primed Enhancer	LTR	ERV1	248	1885
Cat	Primed Enhancer	LTR	ERVK	0	10
Horse	Primed Enhancer	LTR	ERVK	0	35
Macaque	Primed Enhancer	LTR	ERVK	39	356
Marmoset	Primed Enhancer	LTR	ERVK	30	335
Mouse	Primed Enhancer	LTR	ERVK	1217	6585
Opossum	Primed Enhancer	LTR	ERVK	26	571
Pig	Primed Enhancer	LTR	ERVK	20	104
Rabbit	Primed Enhancer	LTR	ERVK	60	348
Rat	Primed Enhancer	LTR	ERVK	994	7173
Cat	Primed Enhancer	LTR	ERVL	830	3026
Dog	Primed Enhancer	LTR	ERVL	1043	4127
Horse	Primed Enhancer	LTR	ERVL	918	4701
Macaque	Primed Enhancer	LTR	ERVL	1412	6689
Marmoset	Primed Enhancer	LTR	ERVL	979	5510
Mouse	Primed Enhancer	LTR	ERVL	763	3224
Pig	Primed Enhancer	LTR	ERVL	782	3722
Rabbit	Primed Enhancer	LTR	ERVL	617	4066
Rat	Primed Enhancer	LTR	ERVL	687	3871
Cat	Primed Enhancer	LTR	ERVL-MaLR	1399	4599
Dog	Primed Enhancer	LTR	ERVL-MaLR	1590	6469
Horse	Primed Enhancer	LTR	ERVL-MaLR	1394	6525
Macaque	Primed Enhancer	LTR	ERVL-MaLR	2517	11715
Marmoset	Primed Enhancer	LTR	ERVL-MaLR	1894	9729
Mouse	Primed Enhancer	LTR	ERVL-MaLR	2620	10893
Pig	Primed Enhancer	LTR	ERVL-MaLR	1335	5803
Rabbit	Primed Enhancer	LTR	ERVL-MaLR	1251	7279
Rat	Primed Enhancer	LTR	ERVL-MaLR	2351	13478
Macaque	Primed Enhancer	SINE	Alu	11520	51462
Marmoset	Primed Enhancer	SINE	Alu	10045	50426
Mouse	Primed Enhancer	SINE	Alu	5302	18658
Rabbit	Primed Enhancer	SINE	Alu	0	1
Rat	Primed Enhancer	SINE	Alu	4052	18799
Mouse	Primed Enhancer	SINE	B2	2809	10146
Rat	Primed Enhancer	SINE	B2	2566	12383
Mouse	Primed Enhancer	SINE	B4	3705	13220
Rat	Primed Enhancer	SINE	B4	3215	15619
Mouse	Primed Enhancer	SINE	ID	629	2180
Rat	Primed Enhancer	SINE	ID	1402	6393
Cat	Primed Enhancer	SINE	MIR	5523	15441
Dog	Primed Enhancer	SINE	MIR	5871	19393
Horse	Primed Enhancer	SINE	MIR	6119	24444
Macaque	Primed Enhancer	SINE	MIR	8867	30788
Marmoset	Primed Enhancer	SINE	MIR	5990	25099
Mouse	Primed Enhancer	SINE	MIR	1676	5041
Opossum	Primed Enhancer	SINE	MIR	9610	96732
Pig	Primed Enhancer	SINE	MIR	5367	19402
Rabbit	Primed Enhancer	SINE	MIR	3848	17802
Rat	Primed Enhancer	SINE	MIR	1356	5727
Cat	Primed Enhancer	SINE	tRNA	6091	22760
Dog	Primed Enhancer	SINE	tRNA	8862	39495
Horse	Primed Enhancer	SINE	tRNA	2084	10534
Macaque	Primed Enhancer	SINE	tRNA	61	189
Marmoset	Primed Enhancer	SINE	tRNA	42	144
Mouse	Primed Enhancer	SINE	tRNA	20	75
Opossum	Primed Enhancer	SINE	tRNA	35	279
Pig	Primed Enhancer	SINE	tRNA	8978	38528
Rabbit	Primed Enhancer	SINE	tRNA	27	134
Rat	Primed Enhancer	SINE	tRNA	12	83
Cat	Primed Enhancer	tRNA	tRNA	587	1919
Dog	Primed Enhancer	tRNA	tRNA	313	1373
Horse	Primed Enhancer	tRNA	tRNA	8	73
Macaque	Primed Enhancer	tRNA	tRNA	9	98
Marmoset	Primed Enhancer	tRNA	tRNA	11	95
Mouse	Primed Enhancer	tRNA	tRNA	52	210
Opossum	Primed Enhancer	tRNA	tRNA	6	123
Pig	Primed Enhancer	tRNA	tRNA	18	97
Rabbit	Primed Enhancer	tRNA	tRNA	12	91
Rat	Primed Enhancer	tRNA	tRNA	46	262

## Sheet: Sheet2
Species	RegRegion	Class	Family	EvolutionarySwitchersClassTotal	NonSwitchersClassTotal	EvolutionarySwitchersNum	EvolutionarySwitchersPer	NonSwitchersNum	NonSwitchersPer	Enrichment
Dog	primedEnhancer	LINE	CR1	10321	40851	819	7.94	2511	6.15	1.79
Rat	activeEnhancer	LTR	ERVL	8357	28872	1220	14.6	4308	14.92	-0.32
Cat	Promoter	DNA	hAT-Tip100	1911	6948	302	15.8	972	13.99	1.81
Rat	Promoter	SINE	B2	8045	37765	1670	20.76	7259	19.22	1.54
Macaque	primedEnhancer	SINE	MIR	20644	83094	8867	42.95	30788	37.05	5.9
Horse	Promoter	LINE	L2	1195	8581	773	64.69	5709	66.53	-1.84
Pig	primedEnhancer	SINE	MIR	14468	58323	5367	37.1	19402	33.27	3.83
Mouse	activeEnhancer	DNA	hAT-Tip100	2484	6101	191	7.69	489	8.02	0.33
Cat	primedEnhancer	LINE	L1	8990	29863	3548	39.47	13902	46.55	-7.09
Mouse	primedEnhancer	SINE	Alu	14199	49452	5302	37.34	18658	37.73	-0.39
Mouse	Promoter	SINE	ID	7848	37631	319	4.06	1458	3.87	0.19
Rabbit	activeEnhancer	tRNA	tRNA	16	50	16	100	50	100	0
Macaque	Promoter	SINE	tRNA	2285	17729	2	0.09	20	0.11	-0.03
Cat	activeEnhancer	LINE	L2	14145	29742	7602	53.74	15680	52.72	1.02
Pig	primedEnhancer	SINE	tRNA	14468	58323	8978	62.05	38528	66.06	-4.01
Rabbit	Promoter	LTR	ERVK	387	2500	18	4.65	145	5.8	-1.15
Mouse	activeEnhancer	tRNA	tRNA	96	224	96	100	224	100	0
Mouse	activeEnhancer	LTR	ERV1	8446	23150	551	6.52	1649	7.12	-0.6
Cat	primedEnhancer	tRNA	tRNA	587	1919	587	100	1919	100	0
Horse	Promoter	LTR	ERV1	328	1901	54	16.46	678	35.67	-19.2
Macaque	Promoter	LINE	L1	991	6606	319	32.19	1870	28.31	-3.88
Opossum	primedEnhancer	LTR	ERVK	716	10392	26	3.63	571	5.49	-1.86
Rabbit	activeEnhancer	LINE	L1	8485	27906	3599	42.42	12466	44.67	2.26
Horse	primedEnhancer	LTR	ERV1	2948	15085	351	11.91	2513	16.66	-4.75
Marmoset	Promoter	LINE	L1	1540	10810	592	38.44	3604	33.34	-5.1
Marmoset	Promoter	SINE	MIR	3830	29989	1444	37.7	11003	36.69	1.01
Mouse	Promoter	SINE	MIR	7848	37631	874	11.14	4015	10.67	0.47
Cat	primedEnhancer	SINE	tRNA	11740	38537	6091	51.88	22760	59.06	-7.18
Rabbit	primedEnhancer	SINE	Alu	14580	78468	0	0	1	0	0
Rat	primedEnhancer	LINE	L2	3050	19479	820	26.89	3558	18.27	8.62
Macaque	activeEnhancer	tRNA	tRNA	11	49	11	100	49	100	0
Macaque	primedEnhancer	LTR	ERVK	5275	26751	39	0.74	356	1.33	-0.59
Macaque	Promoter	LTR	ERV1	489	2762	180	36.81	1436	51.99	-15.18
Mouse	Promoter	LTR	ERVL-MaLR	3435	11323	1694	49.32	4542	40.11	9.2
Horse	Promoter	LTR	ERVL	328	1901	91	27.74	385	20.25	7.49
Marmoset	activeEnhancer	LINE	CR1	12782	39196	1008	7.89	2962	7.56	0.33
Cat	Promoter	LTR	ERV1	1877	5423	307	16.36	1597	29.45	-13.09
Opossum	activeEnhancer	DNA	hAT-Tip100	2817	19553	400	14.2	2904	14.85	-0.65
Rabbit	Promoter	LINE	L2	848	6081	403	47.52	3001	49.35	1.83
Macaque	Promoter	LINE	L2	991	6606	596	60.14	4215	63.81	3.66
Cat	activeEnhancer	LINE	L1	14145	29742	4989	35.27	10986	36.94	-1.67
Rabbit	activeEnhancer	SINE	tRNA	23642	80606	35	0.15	121	0.15	0
Opossum	activeEnhancer	DNA	hAT-Charlie	2817	19553	1184	42.03	8647	44.22	-2.19
Rabbit	primedEnhancer	DNA	hAT-Tip100	2601	12496	254	9.77	1344	10.76	-0.99
Mouse	Promoter	LINE	L2	1765	6863	457	25.89	1851	26.97	1.08
Opossum	Promoter	LINE	CR1	1235	16335	336	27.21	3493	21.38	5.82
Horse	activeEnhancer	DNA	hAT-Charlie	7067	21270	4140	58.58	12329	57.96	0.62
Rat	Promoter	SINE	ID	8045	37765	1078	13.4	4989	13.21	0.19
Mouse	primedEnhancer	LINE	L2	3652	15320	962	26.34	3131	20.44	5.9
Macaque	activeEnhancer	DNA	hAT-Charlie	7424	19371	4172	56.2	10985	56.71	-0.51
Marmoset	primedEnhancer	DNA	hAT-Tip100	4436	20341	472	10.64	2157	10.6	0.04
Marmoset	primedEnhancer	tRNA	tRNA	11	95	11	100	95	100	0
Marmoset	activeEnhancer	SINE	MIR	24652	78968	10083	40.9	31251	39.57	1.33
Macaque	primedEnhancer	DNA	hAT-Tip100	6238	24896	772	12.38	2784	11.18	1.19
Pig	Promoter	LTR	ERVK	181	1041	2	1.1	8	0.77	0.34
Dog	Promoter	LTR	ERV1	732	2220	123	16.8	653	29.41	-12.61
Cat	Promoter	LINE	CR1	4830	19721	292	6.05	1178	5.97	0.07
Mouse	Promoter	LTR	ERV1	3435	11323	287	8.36	1226	10.83	-2.47
Marmoset	Promoter	LTR	ERVK	694	4303	3	0.43	44	1.02	-0.59
Cat	primedEnhancer	DNA	hAT-Tip100	3523	11251	452	12.83	1265	11.24	1.59
Dog	primedEnhancer	DNA	hAT-Charlie	4052	14432	2487	61.38	8707	60.33	1.05
Macaque	activeEnhancer	LTR	ERV1	6756	20230	1334	19.75	4778	23.62	-3.87
Pig	activeEnhancer	DNA	hAT-Tip100	5781	15051	819	14.17	2193	14.57	-0.4
Rabbit	activeEnhancer	LTR	ERVL-MaLR	3892	13619	1981	50.9	6629	48.67	2.22
Cat	activeEnhancer	LINE	CR1	14145	29742	1126	7.96	2240	7.53	0.43
Mouse	primedEnhancer	DNA	hAT-Tip100	1428	5211	105	7.35	367	7.04	0.31
Cat	Promoter	LTR	ERVL	1877	5423	529	28.18	1295	23.88	4.3
Cat	primedEnhancer	LTR	ERVL-MaLR	2777	9670	1399	50.38	4599	47.56	2.82
Rabbit	activeEnhancer	DNA	hAT-Tip100	3626	11135	444	12.24	1495	13.43	-1.18
Dog	activeEnhancer	LTR	ERV1	5536	13207	742	13.4	1831	13.86	-0.46
Dog	Promoter	LINE	L1	2094	9024	816	38.97	3266	36.19	-2.78
Rat	primedEnhancer	LTR	ERVL-MaLR	4322	26686	2351	54.4	13478	50.51	3.89
Mouse	activeEnhancer	SINE	tRNA	26443	67547	29	0.11	69	0.1	0.01
Cat	Promoter	LINE	L1	4830	19721	1902	39.38	7054	35.77	-3.61
Dog	primedEnhancer	SINE	MIR	14886	59316	5871	39.44	19393	32.69	6.75
Opossum	activeEnhancer	LINE	L1	10588	77783	2198	20.76	16084	20.68	0.08
Horse	activeEnhancer	DNA	hAT-Tip100	7067	21270	1038	14.69	3115	14.65	0.04
Macaque	activeEnhancer	SINE	MIR	29113	79477	12444	42.74	33293	41.89	0.85
Macaque	Promoter	LTR	ERVL-MaLR	489	2762	186	38.04	757	27.41	10.63
Pig	activeEnhancer	LINE	CR1	15270	39388	1092	7.15	2537	6.44	0.71
Opossum	primedEnhancer	DNA	hAT-Charlie	2081	20815	876	42.1	8938	42.94	-0.85
Opossum	Promoter	LTR	ERV1	174	2800	159	91.38	2585	92.32	-0.94
Pig	Promoter	DNA	hAT-Charlie	220	1960	136	61.82	1242	63.37	-1.55
Pig	Promoter	LTR	ERV1	181	1041	64	35.36	482	46.3	-10.94
Rat	primedEnhancer	SINE	tRNA	12638	59192	12	0.09	83	0.14	-0.05
Dog	primedEnhancer	LTR	ERV1	3228	13236	377	11.68	1849	13.97	-2.29
Marmoset	primedEnhancer	LTR	ERV1	3953	23278	869	21.98	6689	28.74	-6.75
Dog	primedEnhancer	SINE	tRNA	14886	59316	8862	59.53	39495	66.58	-7.05
Horse	Promoter	tRNA	tRNA	14	165	14	100	165	100	0
Horse	activeEnhancer	tRNA	tRNA	5	34	5	100	34	100	0
Cat	primedEnhancer	LINE	CR1	8990	29863	673	7.49	1869	6.26	1.23
Cat	activeEnhancer	tRNA	tRNA	894	2252	894	100	2252	100	0
Horse	primedEnhancer	DNA	hAT-Tip100	4158	18114	554	13.32	2365	13.06	0.27
Pig	activeEnhancer	tRNA	tRNA	28	74	28	100	74	100	0
Dog	Promoter	SINE	tRNA	4173	20360	2394	57.37	11522	56.59	0.78
Mouse	Promoter	LINE	L1	1765	6863	1184	67.08	4543	66.2	0.89
Opossum	Promoter	LTR	ERVK	174	2800	13	7.47	119	4.25	3.22
Pig	Promoter	SINE	MIR	1467	11275	801	54.6	6443	57.14	-2.54
Macaque	Promoter	tRNA	tRNA	11	138	11	100	138	100	0
Horse	Promoter	DNA	hAT-Tip100	509	3302	104	20.43	519	15.72	4.71
Mouse	activeEnhancer	SINE	B4	26443	67547	6904	26.11	17984	26.62	-0.52
Horse	activeEnhancer	LINE	CR1	15793	46523	1290	8.17	3997	8.59	-0.42
Rabbit	Promoter	SINE	tRNA	2439	18089	2	0.08	18	0.1	-0.02
Mouse	primedEnhancer	LTR	ERVL-MaLR	4966	22575	2620	52.76	10893	48.25	4.51
Marmoset	Promoter	SINE	Alu	3830	29989	2369	61.85	18853	62.87	-1.01
Rat	activeEnhancer	LTR	ERVL-MaLR	8357	28872	4529	54.19	15097	52.29	1.9
Mouse	activeEnhancer	LTR	ERVL	8446	23150	1310	15.51	3520	15.21	0.31
Cat	activeEnhancer	SINE	MIR	21405	47356	10740	50.18	23597	49.83	0.35
Mouse	Promoter	LTR	ERVK	3435	11323	980	28.53	3740	33.03	-4.5
Rabbit	activeEnhancer	LTR	ERVL	3892	13619	973	25	3215	23.61	1.39
Rabbit	primedEnhancer	LTR	ERVL	2531	15530	617	24.38	4066	26.18	-1.8
Rat	Promoter	DNA	hAT-Charlie	671	2784	457	68.11	1936	69.54	-1.43
Mouse	activeEnhancer	SINE	MIR	26443	67547	3169	11.98	7777	11.51	0.47
Mouse	activeEnhancer	SINE	ID	26443	67547	1183	4.47	3003	4.45	0.03
Mouse	Promoter	tRNA	tRNA	42	276	42	100	276	100	0
Mouse	Promoter	DNA	hAT-Tip100	655	2447	52	7.94	182	7.44	0.5
Rat	activeEnhancer	SINE	B2	26478	80957	4949	18.69	15202	18.78	-0.09
Pig	activeEnhancer	SINE	MIR	29160	76245	10566	36.23	28080	36.83	-0.59
Rat	Promoter	LTR	ERV1	3436	13090	262	7.63	1357	10.37	-2.74
Rat	activeEnhancer	SINE	ID	26478	80957	2880	10.88	8778	10.84	0.03
Mouse	Promoter	LTR	ERVL	3435	11323	407	11.85	1630	14.4	-2.55
Rat	Promoter	tRNA	tRNA	45	263	45	100	263	100	0
Dog	primedEnhancer	LINE	L2	10321	40851	4968	48.13	17196	42.09	6.04
Mouse	primedEnhancer	SINE	B2	14199	49452	2809	19.78	10146	20.52	-0.73
Opossum	Promoter	LINE	L1	1235	16335	218	17.65	2881	17.64	0.01
Marmoset	activeEnhancer	LTR	ERVL	5411	19264	1272	23.51	4374	22.71	0.8
Horse	Promoter	LTR	ERVK	328	1901	0	0	14	0.74	-0.74
Rabbit	Promoter	DNA	hAT-Tip100	284	2051	38	13.38	264	12.87	0.51
Dog	primedEnhancer	tRNA	tRNA	313	1373	313	100	1373	100	0
Rat	primedEnhancer	SINE	ID	12638	59192	1402	11.09	6393	10.8	0.29
Rat	primedEnhancer	LINE	L1	3050	19479	1987	65.15	14752	75.73	-10.59
Mouse	activeEnhancer	SINE	B2	26443	67547	4897	18.52	12527	18.55	-0.03
Mouse	primedEnhancer	LTR	ERVK	4966	22575	1217	24.51	6585	29.17	-4.66
Cat	Promoter	SINE	tRNA	7791	33600	3980	51.08	16467	49.01	2.08
Rat	primedEnhancer	SINE	Alu	12638	59192	4052	32.06	18799	31.76	0.3
Marmoset	activeEnhancer	DNA	hAT-Charlie	5888	18088	3395	57.66	10239	56.61	1.05
Opossum	activeEnhancer	SINE	tRNA	17936	127479	46	0.26	227	0.18	0.08
Dog	primedEnhancer	LTR	ERVL	3228	13236	1043	32.31	4127	31.18	1.13
Cat	Promoter	SINE	MIR	7791	33600	3760	48.26	16954	50.46	-2.2
Rabbit	Promoter	SINE	MIR	2439	18089	734	30.09	5577	30.83	-0.74
Pig	activeEnhancer	LINE	L2	15270	39388	7289	47.73	18246	46.32	1.41
Rat	activeEnhancer	LTR	ERVK	8357	28872	1984	23.74	7047	24.41	-0.67
Horse	primedEnhancer	DNA	hAT-Charlie	4158	18114	2357	56.69	10301	56.87	-0.18
Pig	primedEnhancer	LINE	CR1	9239	40224	658	7.12	2390	5.94	1.18
Dog	activeEnhancer	DNA	hAT-Charlie	6437	15439	3868	60.09	9423	61.03	-0.94
Marmoset	Promoter	SINE	tRNA	3830	29989	5	0.13	32	0.11	0.02
Dog	Promoter	LTR	ERVL-MaLR	732	2220	338	46.17	920	41.44	4.73
Rabbit	activeEnhancer	SINE	MIR	23642	80606	6338	26.81	20894	25.92	0.89
Rat	Promoter	LTR	ERVL-MaLR	3436	13090	1696	49.36	5564	42.51	6.85
Pig	primedEnhancer	LINE	L1	9239	40224	4282	46.35	20833	51.79	-5.45
Rabbit	primedEnhancer	LINE	L1	6259	33570	2786	44.51	17382	51.78	-7.27
Marmoset	primedEnhancer	SINE	tRNA	16221	76168	42	0.26	144	0.19	0.07
Pig	activeEnhancer	SINE	tRNA	29160	76245	18410	63.13	47754	62.63	0.5
Mouse	activeEnhancer	SINE	Alu	26443	67547	10189	38.53	26028	38.53	0
Macaque	primedEnhancer	SINE	tRNA	20644	83094	61	0.3	189	0.23	0.07
Rabbit	Promoter	tRNA	tRNA	8	189	8	100	189	100	0
Horse	activeEnhancer	LINE	L2	15793	46523	8946	56.65	26370	56.68	-0.04
Marmoset	Promoter	DNA	hAT-Charlie	605	4406	341	56.36	2568	58.28	-1.92
Rabbit	primedEnhancer	LINE	CR1	6259	33570	454	7.25	2172	6.47	0.78
Macaque	primedEnhancer	tRNA	tRNA	9	98	9	100	98	100	0
Mouse	Promoter	DNA	hAT-Charlie	655	2447	478	72.98	1742	71.19	1.79
Dog	activeEnhancer	tRNA	tRNA	474	1381	474	100	1381	100	0
Marmoset	activeEnhancer	LINE	L1	12782	39196	4454	34.85	14638	37.35	-2.5
Horse	Promoter	LTR	ERVL-MaLR	328	1901	157	47.87	718	37.77	10.1
Pig	Promoter	LINE	CR1	636	5239	45	7.08	341	6.51	0.57
Pig	Promoter	LTR	ERVL-MaLR	181	1041	64	35.36	287	27.57	7.79
Rat	activeEnhancer	tRNA	tRNA	81	299	81	100	299	100	0
Rabbit	activeEnhancer	DNA	hAT-Charlie	3626	11135	2133	58.83	6371	57.22	1.61
Mouse	Promoter	SINE	tRNA	7848	37631	7	0.09	35	0.09	0
Macaque	primedEnhancer	LINE	L2	13475	56624	6999	51.94	26101	46.1	5.85
Rabbit	activeEnhancer	LINE	L2	8485	27906	4030	47.5	12846	46.03	1.46
Horse	activeEnhancer	LTR	ERV1	5280	16209	757	14.34	2734	16.87	-2.53
Cat	activeEnhancer	LTR	ERVL	4602	9676	1426	30.99	2689	27.79	3.2
Rat	Promoter	LTR	ERVK	3436	13090	1004	29.22	4209	32.15	-2.93
Rabbit	Promoter	LINE	CR1	848	6081	61	7.19	314	5.16	2.03
Cat	primedEnhancer	LTR	ERV1	2777	9670	362	13.04	1421	14.69	-1.66
Opossum	activeEnhancer	LTR	ERV1	1306	11643	1138	87.14	10123	86.94	0.19
Cat	Promoter	LTR	ERVL-MaLR	1877	5423	939	50.03	2237	41.25	8.78
Rabbit	Promoter	DNA	hAT-Charlie	284	2051	182	64.08	1213	59.14	4.94
Rabbit	primedEnhancer	SINE	tRNA	14580	78468	27	0.19	134	0.17	0.01
Marmoset	primedEnhancer	LINE	L1	9831	47509	3856	39.22	22450	47.25	-8.03
Mouse	activeEnhancer	DNA	hAT-Charlie	2484	6101	1644	66.18	4021	65.91	0.28
Rat	activeEnhancer	DNA	hAT-Charlie	2441	7402	1647	67.47	4976	67.23	0.25
Rat	activeEnhancer	DNA	hAT-Tip100	2441	7402	190	7.78	556	7.51	0.27
Dog	activeEnhancer	SINE	tRNA	26746	65960	14896	55.69	37401	56.7	-1.01
Mouse	primedEnhancer	DNA	hAT-Charlie	1428	5211	915	64.08	3494	67.05	-2.97
Horse	Promoter	SINE	tRNA	1526	11429	222	14.55	1670	14.61	-0.06
Horse	primedEnhancer	LTR	ERVL-MaLR	2948	15085	1394	47.29	6525	43.25	4.03
Dog	Promoter	DNA	hAT-Tip100	744	3205	130	17.47	514	16.04	1.44
Macaque	activeEnhancer	LTR	ERVL	6756	20230	1557	23.05	4655	23.01	0.04
Pig	primedEnhancer	DNA	hAT-Tip100	3530	14088	410	11.61	1582	11.23	0.39
Horse	activeEnhancer	LTR	ERVL	5280	16209	1425	26.99	4244	26.18	0.81
Opossum	Promoter	SINE	tRNA	2539	35090	2	0.08	42	0.12	-0.04
Dog	primedEnhancer	LTR	ERVL-MaLR	3228	13236	1590	49.26	6469	48.87	0.38
Rat	primedEnhancer	DNA	hAT-Charlie	1363	6190	870	63.83	4117	66.51	-2.68
Macaque	primedEnhancer	LINE	L1	13475	56624	5003	37.13	25245	44.58	-7.46
Macaque	Promoter	LTR	ERVK	489	2762	6	1.23	76	2.75	-1.52
Macaque	activeEnhancer	LTR	ERVL-MaLR	6756	20230	3355	49.66	9322	46.08	3.58
Rat	primedEnhancer	LTR	ERVL	4322	26686	687	15.9	3871	14.51	1.39
Mouse	primedEnhancer	SINE	MIR	14199	49452	1676	11.8	5041	10.19	1.61
Cat	Promoter	DNA	hAT-Charlie	1911	6948	1164	60.91	4356	62.69	-1.78
Pig	primedEnhancer	tRNA	tRNA	18	97	18	100	97	100	0
Horse	primedEnhancer	LINE	CR1	9320	41322	779	8.36	3089	7.48	0.88
Opossum	activeEnhancer	LTR	ERVK	1306	11643	52	3.98	554	4.76	-0.78
Horse	Promoter	LINE	CR1	1195	8581	89	7.45	582	6.78	0.67
Cat	activeEnhancer	DNA	hAT-Charlie	6032	12482	3581	59.37	7583	60.75	-1.38
Rat	primedEnhancer	LTR	ERV1	4322	26686	248	5.74	1885	7.06	-1.33
Marmoset	activeEnhancer	LTR	ERV1	5411	19264	1087	20.09	4706	24.43	-4.34
Rat	Promoter	LINE	L1	1704	8211	1229	72.12	5787	70.48	1.65
Horse	Promoter	LINE	L1	1195	8581	312	26.11	2140	24.94	1.17
Pig	activeEnhancer	LINE	L1	15270	39388	6572	43.04	17707	44.96	-1.92
Macaque	primedEnhancer	DNA	hAT-Charlie	6238	24896	3442	55.18	13511	54.27	0.91
Rat	primedEnhancer	LINE	CR1	3050	19479	164	5.38	737	3.78	1.59
Rabbit	activeEnhancer	SINE	Alu	23642	80606	0	0	1	0	0
Rat	Promoter	SINE	MIR	8045	37765	811	10.08	4073	10.79	-0.7
Rabbit	primedEnhancer	LTR	ERV1	2531	15530	448	17.7	2898	18.66	-0.96
Opossum	activeEnhancer	SINE	MIR	17936	127479	16179	90.2	115088	90.28	-0.08
Pig	activeEnhancer	LTR	ERVK	5383	14476	25	0.46	94	0.65	-0.18
Rabbit	Promoter	LTR	ERV1	387	2500	86	22.22	787	31.48	-9.26
Marmoset	activeEnhancer	SINE	tRNA	24652	78968	38	0.15	132	0.17	-0.01
Dog	Promoter	DNA	hAT-Charlie	744	3205	444	59.68	1967	61.37	-1.7
Pig	Promoter	LTR	ERVL	181	1041	39	21.55	220	21.13	0.41
Marmoset	activeEnhancer	DNA	hAT-Tip100	5888	18088	778	13.21	2332	12.89	0.32
Horse	primedEnhancer	SINE	tRNA	8374	35888	2084	24.89	10534	29.35	-4.47
Cat	primedEnhancer	LTR	ERVK	2777	9670	0	0	10	0.1	-0.1
Marmoset	primedEnhancer	LINE	CR1	9831	47509	742	7.55	3022	6.36	1.19
Pig	activeEnhancer	LTR	ERVL-MaLR	5383	14476	2521	46.83	6599	45.59	1.25
Macaque	Promoter	SINE	Alu	2285	17729	1283	56.15	10158	57.3	-1.15
Rat	primedEnhancer	SINE	B2	12638	59192	2566	20.3	12383	20.92	-0.62
Horse	Promoter	SINE	MIR	1526	11429	1291	84.6	9633	84.29	0.31
Dog	Promoter	LINE	CR1	2094	9024	118	5.64	539	5.97	-0.34
Marmoset	Promoter	LTR	ERVL	694	4303	125	18.01	661	15.36	2.65
Mouse	activeEnhancer	LINE	CR1	5770	14679	333	5.77	837	5.7	0.07
Macaque	Promoter	DNA	hAT-Tip100	391	2748	42	10.74	387	14.08	-3.34
Rabbit	primedEnhancer	LTR	ERVK	2531	15530	60	2.37	348	2.24	0.13
Mouse	primedEnhancer	LTR	ERVL	4966	22575	763	15.36	3224	14.28	1.08
Dog	primedEnhancer	LINE	L1	10321	40851	4220	40.89	20161	49.35	-8.47
Rabbit	activeEnhancer	LINE	CR1	8485	27906	623	7.34	1887	6.76	0.58
Horse	activeEnhancer	SINE	tRNA	16556	51340	3799	22.95	11658	22.71	0.24
Rat	Promoter	LTR	ERVL	3436	13090	430	12.51	1822	13.92	-1.4
Pig	Promoter	LINE	L2	636	5239	395	62.11	3352	63.98	-1.87
Mouse	primedEnhancer	LINE	L1	3652	15320	2354	64.46	11148	72.77	-8.31
Mouse	activeEnhancer	LTR	ERVL-MaLR	8446	23150	4554	53.92	11693	50.51	3.41
Rabbit	Promoter	LTR	ERVL-MaLR	387	2500	181	46.77	914	36.56	10.21
Macaque	primedEnhancer	LTR	ERVL-MaLR	5275	26751	2517	47.72	11715	43.79	3.92
Mouse	primedEnhancer	SINE	tRNA	14199	49452	20	0.14	75	0.15	-0.01
Macaque	activeEnhancer	SINE	tRNA	29113	79477	60	0.21	126	0.16	0.05
Cat	primedEnhancer	LTR	ERVL	2777	9670	830	29.89	3026	31.29	-1.4
Pig	activeEnhancer	LTR	ERV1	5383	14476	1078	20.03	3396	23.46	-3.43
Marmoset	primedEnhancer	LTR	ERVK	3953	23278	30	0.76	335	1.44	-0.68
Cat	activeEnhancer	SINE	tRNA	21405	47356	10482	48.97	23371	49.35	-0.38
Dog	Promoter	LINE	L2	2094	9024	1123	53.63	5055	56.02	2.39
Opossum	primedEnhancer	LINE	CR1	8136	90825	1937	23.81	22508	24.78	-0.97
Pig	primedEnhancer	DNA	hAT-Charlie	3530	14088	2077	58.84	8273	58.72	0.11
Horse	primedEnhancer	SINE	MIR	8374	35888	6119	73.07	24444	68.11	4.96
Rat	Promoter	SINE	B4	8045	37765	1809	22.49	8027	21.26	1.23
Macaque	primedEnhancer	LTR	ERV1	5275	26751	973	18.45	6626	24.77	-6.32
Cat	primedEnhancer	LINE	L2	8990	29863	4485	49.89	13333	44.65	5.24
Rabbit	activeEnhancer	LTR	ERVK	3892	13619	101	2.6	416	3.05	-0.46
Mouse	primedEnhancer	LINE	CR1	3652	15320	228	6.24	680	4.44	1.8
Horse	activeEnhancer	LINE	L1	15793	46523	5078	32.15	14776	31.76	0.39
Dog	primedEnhancer	DNA	hAT-Tip100	4052	14432	458	11.3	1599	11.08	0.22
Macaque	primedEnhancer	LTR	ERVL	5275	26751	1412	26.77	6689	25	1.76
Macaque	activeEnhancer	LINE	CR1	15973	42393	1294	8.1	3278	7.73	0.37
Marmoset	Promoter	LTR	ERVL-MaLR	694	4303	274	39.48	1215	28.24	11.25
Rat	activeEnhancer	LINE	L2	6028	18805	1647	27.32	4749	25.25	2.07
Marmoset	activeEnhancer	SINE	Alu	24652	78968	14388	58.36	47167	59.73	-1.36
Cat	primedEnhancer	SINE	MIR	11740	38537	5523	47.04	15441	40.07	6.98
Rabbit	primedEnhancer	tRNA	tRNA	12	91	12	100	91	100	0
Marmoset	Promoter	tRNA	tRNA	12	194	12	100	194	100	0
Mouse	activeEnhancer	LINE	L2	5770	14679	1736	30.09	4162	28.35	1.73
Rat	primedEnhancer	SINE	MIR	12638	59192	1356	10.73	5727	9.68	1.05
Mouse	Promoter	SINE	B2	7848	37631	1587	20.22	7019	18.65	1.57
Mouse	Promoter	SINE	B4	7848	37631	1876	23.9	7676	20.4	3.51
Dog	Promoter	tRNA	tRNA	84	475	84	100	475	100	0
Rat	activeEnhancer	SINE	Alu	26478	80957	8679	32.78	26051	32.18	0.6
Cat	activeEnhancer	LTR	ERVL-MaLR	4602	9676	2227	48.39	4875	50.38	-1.99
Opossum	primedEnhancer	LINE	L2	8136	90825	3683	45.27	39973	44.01	1.26
Rat	primedEnhancer	DNA	hAT-Tip100	1363	6190	99	7.26	465	7.51	-0.25
Rabbit	activeEnhancer	LTR	ERV1	3892	13619	636	16.34	2586	18.99	-2.65
Rat	Promoter	SINE	tRNA	8045	37765	4	0.05	25	0.07	-0.02
Pig	primedEnhancer	LTR	ERVL	2832	13401	782	27.61	3722	27.77	-0.16
Cat	Promoter	LINE	L2	4830	19721	2512	52.01	11147	56.52	4.52
Rat	activeEnhancer	LINE	CR1	6028	18805	355	5.89	985	5.24	0.65
Rabbit	Promoter	LINE	L1	848	6081	366	43.16	2658	43.71	-0.55
Opossum	activeEnhancer	LINE	CR1	10588	77783	2786	26.31	19887	25.57	0.75
Mouse	Promoter	SINE	Alu	7848	37631	3171	40.41	17371	46.16	-5.76
Macaque	Promoter	LTR	ERVL	489	2762	91	18.61	411	14.88	3.73
Marmoset	Promoter	LTR	ERV1	694	4303	261	37.61	2260	52.52	-14.91
Mouse	primedEnhancer	SINE	B4	14199	49452	3705	26.09	13220	26.73	-0.64
Dog	Promoter	SINE	MIR	4173	20360	1760	42.18	8740	42.93	-0.75
Opossum	Promoter	DNA	hAT-Charlie	353	4200	166	47.03	2100	50	-2.97
Pig	Promoter	LINE	L1	636	5239	183	28.77	1454	27.75	1.02
Opossum	activeEnhancer	LINE	L2	10588	77783	4767	45.02	35753	45.97	-0.94
Pig	primedEnhancer	LTR	ERVL-MaLR	2832	13401	1335	47.14	5803	43.3	3.84
Rat	primedEnhancer	tRNA	tRNA	46	262	46	100	262	100	0
Cat	Promoter	tRNA	tRNA	355	1793	355	100	1793	100	0
Pig	Promoter	tRNA	tRNA	3	165	3	100	165	100	0
Horse	primedEnhancer	LTR	ERVK	2948	15085	0	0	35	0.23	-0.23
Marmoset	primedEnhancer	LTR	ERVL	3953	23278	979	24.77	5510	23.67	1.1
Rabbit	primedEnhancer	DNA	hAT-Charlie	2601	12496	1593	61.25	7388	59.12	2.12
Rabbit	Promoter	LTR	ERVL	387	2500	77	19.9	488	19.52	0.38
Rabbit	primedEnhancer	SINE	MIR	14580	78468	3848	26.39	17802	22.69	3.71
Cat	activeEnhancer	LTR	ERVK	4602	9676	3	0.07	10	0.1	-0.04
Marmoset	primedEnhancer	LINE	L2	9831	47509	4940	50.25	20854	43.89	6.35
Macaque	activeEnhancer	LTR	ERVK	6756	20230	75	1.11	359	1.77	-0.66
Marmoset	primedEnhancer	SINE	MIR	16221	76168	5990	36.93	25099	32.95	3.98
Rat	activeEnhancer	SINE	MIR	26478	80957	2839	10.72	9096	11.24	-0.51
Rat	Promoter	SINE	Alu	8045	37765	2662	33.09	13328	35.29	-2.2
Horse	primedEnhancer	LINE	L1	9320	41322	3114	33.41	15496	37.5	-4.09
Opossum	primedEnhancer	SINE	tRNA	10903	109755	35	0.32	279	0.25	0.07
Horse	activeEnhancer	SINE	MIR	16556	51340	12415	74.99	38795	75.56	-0.58
Cat	activeEnhancer	LTR	ERV1	4602	9676	583	12.67	1393	14.4	-1.73
Marmoset	Promoter	LINE	CR1	1540	10810	99	6.43	658	6.09	0.34
Mouse	primedEnhancer	tRNA	tRNA	52	210	52	100	210	100	0
Marmoset	activeEnhancer	LINE	L2	12782	39196	6904	54.01	20520	52.35	1.66
Mouse	primedEnhancer	SINE	ID	14199	49452	629	4.43	2180	4.41	0.02
Marmoset	primedEnhancer	DNA	hAT-Charlie	4436	20341	2450	55.23	11056	54.35	0.88
Horse	activeEnhancer	LTR	ERVK	5280	16209	6	0.11	21	0.13	-0.02
Opossum	Promoter	tRNA	tRNA	7	175	7	100	175	100	0
Marmoset	Promoter	DNA	hAT-Tip100	605	4406	88	14.55	542	12.3	2.24
Macaque	activeEnhancer	LINE	L2	15973	42393	8783	54.99	22674	53.49	1.5
Mouse	activeEnhancer	LTR	ERVK	8446	23150	1908	22.59	5939	25.65	-3.06
Cat	Promoter	LTR	ERVK	1877	5423	3	0.16	12	0.22	-0.06
Dog	Promoter	LTR	ERVL	732	2220	207	28.28	539	24.28	4
Opossum	Promoter	SINE	MIR	2539	35090	2346	92.4	32481	92.56	-0.17
Pig	primedEnhancer	LTR	ERV1	2832	13401	529	18.68	3031	22.62	-3.94
Rat	activeEnhancer	LTR	ERV1	8357	28872	544	6.51	2160	7.48	-0.97
Mouse	primedEnhancer	LTR	ERV1	4966	22575	293	5.9	1564	6.93	-1.03
Rat	activeEnhancer	SINE	tRNA	26478	80957	26	0.1	77	0.1	0
Opossum	primedEnhancer	tRNA	tRNA	6	123	6	100	123	100	0
Rabbit	primedEnhancer	LTR	ERVL-MaLR	2531	15530	1251	49.43	7279	46.87	2.56
Pig	primedEnhancer	LTR	ERVK	2832	13401	20	0.71	104	0.78	-0.07
Horse	activeEnhancer	LTR	ERVL-MaLR	5280	16209	2582	48.9	7872	48.57	0.34
Marmoset	Promoter	LINE	L2	1540	10810	822	53.38	6365	58.88	5.5
Pig	Promoter	SINE	tRNA	1467	11275	658	44.85	4768	42.29	2.57
Horse	primedEnhancer	LINE	L2	9320	41322	5107	54.8	21392	51.77	3.03
Cat	activeEnhancer	DNA	hAT-Tip100	6032	12482	892	14.79	1793	14.36	0.42
Rat	Promoter	DNA	hAT-Tip100	671	2784	69	10.28	213	7.65	2.63
Pig	primedEnhancer	LINE	L2	9239	40224	4067	44.02	16030	39.85	4.17
Pig	Promoter	DNA	hAT-Tip100	220	1960	40	18.18	267	13.62	4.56
Marmoset	primedEnhancer	SINE	Alu	16221	76168	10045	61.93	50426	66.2	-4.28
Dog	activeEnhancer	LTR	ERVL	5536	13207	1558	28.14	3671	27.8	0.35
Dog	activeEnhancer	LINE	L2	15728	37354	8116	51.6	18936	50.69	0.91
Opossum	primedEnhancer	LTR	ERV1	716	10392	626	87.43	8920	85.84	1.59
Rat	primedEnhancer	LTR	ERVK	4322	26686	994	23	7173	26.88	-3.88
Opossum	primedEnhancer	DNA	hAT-Tip100	2081	20815	195	9.37	2510	12.06	-2.69
Cat	primedEnhancer	DNA	hAT-Charlie	3523	11251	2137	60.66	6800	60.44	0.22
Macaque	primedEnhancer	LINE	CR1	13475	56624	1066	7.91	3768	6.65	1.26
Macaque	activeEnhancer	SINE	Alu	29113	79477	16403	56.34	45555	57.32	-0.98
Rat	activeEnhancer	LINE	L1	6028	18805	3845	63.79	12564	66.81	3.03
Opossum	primedEnhancer	SINE	MIR	10903	109755	9610	88.14	96732	88.13	0.01
Rat	Promoter	LINE	CR1	1704	8211	65	3.81	309	3.76	0.05
Horse	Promoter	DNA	hAT-Charlie	509	3302	292	57.37	2069	62.66	-5.29
Marmoset	primedEnhancer	LTR	ERVL-MaLR	3953	23278	1894	47.91	9729	41.79	6.12
Horse	primedEnhancer	tRNA	tRNA	8	73	8	100	73	100	0
Horse	primedEnhancer	LTR	ERVL	2948	15085	918	31.14	4701	31.16	-0.02
Dog	activeEnhancer	DNA	hAT-Tip100	6437	15439	996	15.47	2206	14.29	1.18
Marmoset	activeEnhancer	tRNA	tRNA	15	52	15	100	52	100	0
Rabbit	primedEnhancer	LINE	L2	6259	33570	2825	45.14	13182	39.27	5.87
Macaque	Promoter	DNA	hAT-Charlie	391	2748	234	59.85	1627	59.21	0.64
Macaque	Promoter	LINE	CR1	991	6606	60	6.05	391	5.92	0.14
Opossum	Promoter	DNA	hAT-Tip100	353	4200	45	12.75	442	10.52	2.22
Marmoset	activeEnhancer	LTR	ERVK	5411	19264	37	0.68	251	1.3	-0.62
Rat	Promoter	LINE	L2	1704	8211	377	22.12	1947	23.71	-1.59
Mouse	Promoter	LINE	CR1	1765	6863	87	4.93	314	4.58	0.35
Opossum	Promoter	LINE	L2	1235	16335	612	49.55	9143	55.97	6.42
Opossum	primedEnhancer	LINE	L1	8136	90825	1718	21.12	19536	21.51	0.39
Dog	activeEnhancer	LTR	ERVL-MaLR	5536	13207	2824	51.01	6846	51.84	-0.82
Rat	primedEnhancer	SINE	B4	12638	59192	3215	25.44	15619	26.39	-0.95
Pig	activeEnhancer	DNA	hAT-Charlie	5781	15051	3446	59.61	8995	59.76	-0.15
Rat	activeEnhancer	SINE	B4	26478	80957	7041	26.59	21527	26.59	0
Marmoset	activeEnhancer	LTR	ERVL-MaLR	5411	19264	2659	49.14	8981	46.62	2.52
Opossum	activeEnhancer	tRNA	tRNA	9	58	9	100	58	100	0
Dog	activeEnhancer	SINE	MIR	26746	65960	11670	43.63	28141	42.66	0.97
Macaque	primedEnhancer	SINE	Alu	20644	83094	11520	55.8	51462	61.93	-6.13
Macaque	activeEnhancer	LINE	L1	15973	42393	5386	33.72	15298	36.09	2.37
Mouse	activeEnhancer	LINE	L1	5770	14679	3567	61.82	9263	63.1	1.28
Macaque	activeEnhancer	DNA	hAT-Tip100	7424	19371	1012	13.63	2664	13.75	-0.12
Dog	activeEnhancer	LINE	L1	15728	37354	6066	38.57	14670	39.27	0.7
Dog	activeEnhancer	LINE	CR1	15728	37354	1156	7.35	2814	7.53	-0.18
Pig	activeEnhancer	LTR	ERVL	5383	14476	1372	25.49	3577	24.71	0.78
Macaque	Promoter	SINE	MIR	2285	17729	996	43.59	7502	42.31	1.27
