# Supplementary material for: LINE retrotransposons characterize mammalian tissue-specific and evolutionarily dynamic regulatory regions
Source: Genome Biol. 2021 Feb 18;22:62. doi: 10.1186/s13059-021-02260-y (PMC7890895; doi:10.1186/s13059-021-02260-y)
Supplement: Supplementary file 9 — Additional file 9: Data S1. The standalone ZIP file containing custom scripts and pipelines produced for this study. [file 13059_2021_2260_MOESM9_ESM.zip]

Archive with 138 entries (137 files):
- DataS1_20200930/
- __MACOSX/._DataS1_20200930
- DataS1_20200930/LINEs_constrainedElements.sh
- __MACOSX/DataS1_20200930/._LINEs_constrainedElements.sh
- DataS1_20200930/PairwiseSwitchers_filter1to1.pl
- __MACOSX/DataS1_20200930/._PairwiseSwitchers_filter1to1.pl
- DataS1_20200930/subtractInput_ChIP-seq.pl
- __MACOSX/DataS1_20200930/._subtractInput_ChIP-seq.pl
- DataS1_20200930/make_TEToolkit_repeat_gtf.pl
- __MACOSX/DataS1_20200930/._make_TEToolkit_repeat_gtf.pl
- DataS1_20200930/RegLandscapes_CRDs.pl
- __MACOSX/DataS1_20200930/._RegLandscapes_CRDs.pl
- DataS1_20200930/average_RNA_enrichment_allTissue.sh
- __MACOSX/DataS1_20200930/._average_RNA_enrichment_allTissue.sh
- DataS1_20200930/run_bwa_mapping.sh
- __MACOSX/DataS1_20200930/._run_bwa_mapping.sh
- DataS1_20200930/get_TSS.pl
- __MACOSX/DataS1_20200930/._get_TSS.pl
- DataS1_20200930/run_Ensembl_pairwise_comparison.sh
- __MACOSX/DataS1_20200930/._run_Ensembl_pairwise_comparison.sh
- DataS1_20200930/merge_regRegions_interIndividual.sh
- __MACOSX/DataS1_20200930/._merge_regRegions_interIndividual.sh
- DataS1_20200930/run_MACS2_subsamples_ChIP-seq_saturation.pl
- __MACOSX/DataS1_20200930/._run_MACS2_subsamples_ChIP-seq_saturation.pl
- DataS1_20200930/.DS_Store
- __MACOSX/DataS1_20200930/._.DS_Store
- DataS1_20200930/parse_perSpecies_regRegions.pl
- __MACOSX/DataS1_20200930/._parse_perSpecies_regRegions.pl
- DataS1_20200930/run_STAR_map.sh
- __MACOSX/DataS1_20200930/._run_STAR_map.sh
- DataS1_20200930/get_Ensembl_divergence_time.pl
- __MACOSX/DataS1_20200930/._get_Ensembl_divergence_time.pl
- DataS1_20200930/run_cuffquant_STAR.sh
- __MACOSX/DataS1_20200930/._run_cuffquant_STAR.sh
- DataS1_20200930/merge_cross-species_rodents.sh
- __MACOSX/DataS1_20200930/._merge_cross-species_rodents.sh
- DataS1_20200930/run_MACS2_subsamples_final.pl
- __MACOSX/DataS1_20200930/._run_MACS2_subsamples_final.pl
- DataS1_20200930/parse_betweenSpecies_regRegions.pl
- __MACOSX/DataS1_20200930/._parse_betweenSpecies_regRegions.pl
- DataS1_20200930/merge_biolRep_final_ChIP-seq.sh
- __MACOSX/DataS1_20200930/._merge_biolRep_final_ChIP-seq.sh
- DataS1_20200930/run_STAR_index_Ensembl98.sh
- __MACOSX/DataS1_20200930/._run_STAR_index_Ensembl98.sh
- DataS1_20200930/interIndividualOverlap_Switchers.sh
- __MACOSX/DataS1_20200930/._interIndividualOverlap_Switchers.sh
- DataS1_20200930/merge_regRegions_perSpecies.sh
- __MACOSX/DataS1_20200930/._merge_regRegions_perSpecies.sh
- DataS1_20200930/make_repeat_bed.pl
- __MACOSX/DataS1_20200930/._make_repeat_bed.pl
- DataS1_20200930/merge_cross-species_switchers.sh
- __MACOSX/DataS1_20200930/._merge_cross-species_switchers.sh
- DataS1_20200930/enrichment_ChIP_EnsemblValidation_perTissue.sh
- __MACOSX/DataS1_20200930/._enrichment_ChIP_EnsemblValidation_perTissue.sh
- DataS1_20200930/average_ChIP_enrichment.sh
- __MACOSX/DataS1_20200930/._average_ChIP_enrichment.sh
- DataS1_20200930/repeat_divergence_from_consensus_L1_L2.sh
- __MACOSX/DataS1_20200930/._repeat_divergence_from_consensus_L1_L2.sh
- DataS1_20200930/average_RNA_enrichment.sh
- __MACOSX/DataS1_20200930/._average_RNA_enrichment.sh
- DataS1_20200930/run_trimmomatic_RNAseq.sh
- __MACOSX/DataS1_20200930/._run_trimmomatic_RNAseq.sh
- DataS1_20200930/enrichment_cross_species_allTissue.sh
- __MACOSX/DataS1_20200930/._enrichment_cross_species_allTissue.sh
- DataS1_20200930/interIndividualOverlap_perTissue_calculate.pl
- __MACOSX/DataS1_20200930/._interIndividualOverlap_perTissue_calculate.pl
- DataS1_20200930/get_all_constrained_elements.pl
- __MACOSX/DataS1_20200930/._get_all_constrained_elements.pl
- DataS1_20200930/Ensembl_EPO_pairwise_comparison_portion_switching_1to1_calculate.pl
- __MACOSX/DataS1_20200930/._Ensembl_EPO_pairwise_comparison_portion_switching_1to1_calculate.pl
- DataS1_20200930/merge_biolRep_ChIP-seq_saturation.sh
- __MACOSX/DataS1_20200930/._merge_biolRep_ChIP-seq_saturation.sh
- DataS1_20200930/filter_cuffnorm_transcripts.pl
- __MACOSX/DataS1_20200930/._filter_cuffnorm_transcripts.pl
- DataS1_20200930/merge_4biolRep_interIndividual.sh
- __MACOSX/DataS1_20200930/._merge_4biolRep_interIndividual.sh
- DataS1_20200930/run_TEtranscripts_STAR.sh
- __MACOSX/DataS1_20200930/._run_TEtranscripts_STAR.sh
- DataS1_20200930/interIndividualOverlap_switchers_calculate.pl
- __MACOSX/DataS1_20200930/._interIndividualOverlap_switchers_calculate.pl
- DataS1_20200930/Ensembl_EPO_pairwise_comparison_portion_enhancer_switching_1to1_calculate.pl
- __MACOSX/DataS1_20200930/._Ensembl_EPO_pairwise_comparison_portion_enhancer_switching_1to1_calculate.pl
- DataS1_20200930/call_regRegions_interIndividual.sh
- __MACOSX/DataS1_20200930/._call_regRegions_interIndividual.sh
- DataS1_20200930/subsample_ChIP-seq_saturation.pl
- __MACOSX/DataS1_20200930/._subsample_ChIP-seq_saturation.pl
- DataS1_20200930/subsample_final_ChIP-seq.pl
- __MACOSX/DataS1_20200930/._subsample_final_ChIP-seq.pl
- DataS1_20200930/overlap_repeats_shuffle_50.sh
- __MACOSX/DataS1_20200930/._overlap_repeats_shuffle_50.sh
- DataS1_20200930/shuffle_RegRegions.sh
- __MACOSX/DataS1_20200930/._shuffle_RegRegions.sh
- DataS1_20200930/count_species_tissue2.pl
- __MACOSX/DataS1_20200930/._count_species_tissue2.pl
- DataS1_20200930/Call_cisRegulatoryDomains.sh
- __MACOSX/DataS1_20200930/._Call_cisRegulatoryDomains.sh
- DataS1_20200930/get_qvals_regRegions.sh
- __MACOSX/DataS1_20200930/._get_qvals_regRegions.sh
- DataS1_20200930/run_bwa_index_Ensembl98.sh
- __MACOSX/DataS1_20200930/._run_bwa_index_Ensembl98.sh
- DataS1_20200930/Ensembl_EPO_pairwise_comparison_overlap_perTissue_calculate.pl
- __MACOSX/DataS1_20200930/._Ensembl_EPO_pairwise_comparison_overlap_perTissue_calculate.pl
- DataS1_20200930/overlap_repeats_Conserved.sh
- __MACOSX/DataS1_20200930/._overlap_repeats_Conserved.sh
- DataS1_20200930/Ensembl_EPO_pairwise_comparison_overlap_switchers.sh
- __MACOSX/DataS1_20200930/._Ensembl_EPO_pairwise_comparison_overlap_switchers.sh
- DataS1_20200930/interIndividualOverlap_perTissue.sh
- __MACOSX/DataS1_20200930/._interIndividualOverlap_perTissue.sh
- DataS1_20200930/get_regRegions_notMatching.pl
- __MACOSX/DataS1_20200930/._get_regRegions_notMatching.pl
- DataS1_20200930/pairwise_conservation_Ensembl_e89.pl
- __MACOSX/DataS1_20200930/._pairwise_conservation_Ensembl_e89.pl
- DataS1_20200930/overlap_repeats_Switchers.sh
- __MACOSX/DataS1_20200930/._overlap_repeats_Switchers.sh
- DataS1_20200930/merge_cross-species_farm.sh
- __MACOSX/DataS1_20200930/._merge_cross-species_farm.sh
- DataS1_20200930/Ensembl_EPO_pairwise_comparison_perTissue_overlap.sh
- __MACOSX/DataS1_20200930/._Ensembl_EPO_pairwise_comparison_perTissue_overlap.sh
- DataS1_20200930/overlap_repeats_unAligned.sh
- __MACOSX/DataS1_20200930/._overlap_repeats_unAligned.sh
- DataS1_20200930/run_get_constrained.sh
- __MACOSX/DataS1_20200930/._run_get_constrained.sh
- DataS1_20200930/call_regRegions.sh
- __MACOSX/DataS1_20200930/._call_regRegions.sh
- DataS1_20200930/run_cuffnorm_STAR.sh
- __MACOSX/DataS1_20200930/._run_cuffnorm_STAR.sh
- DataS1_20200930/Ensembl_EPO_pairwise_comparison_overlap_switchers_calculate.pl
- __MACOSX/DataS1_20200930/._Ensembl_EPO_pairwise_comparison_overlap_switchers_calculate.pl
- DataS1_20200930/00README_Pipeline_4x10.txt
- __MACOSX/DataS1_20200930/._00README_Pipeline_4x10.txt
- DataS1_20200930/run_RepeatMasker.sh
- __MACOSX/DataS1_20200930/._run_RepeatMasker.sh
- DataS1_20200930/enrichment_cross_species.sh
- __MACOSX/DataS1_20200930/._enrichment_cross_species.sh
- DataS1_20200930/run_phantomPeakQualTools.sh
- __MACOSX/DataS1_20200930/._run_phantomPeakQualTools.sh
- DataS1_20200930/get_unique_mapping.sh
- __MACOSX/DataS1_20200930/._get_unique_mapping.sh
