# Supplementary material for: LINE retrotransposons characterize mammalian tissue-specific and evolutionarily dynamic regulatory regions
Source: Genome Biol. 2021 Feb 18;22:62. doi: 10.1186/s13059-021-02260-y (PMC7890895; doi:10.1186/s13059-021-02260-y)
Supplement: Supplementary file 9 — Additional file 9: Data S1. The standalone ZIP file containing custom scripts and pipelines produced for this study. [file 13059_2021_2260_MOESM9_ESM.zip › DataS1_20200930/LINEs_constrainedElements.sh]

#!/usr/local/bin/bash

############################## PATHS ##########################


if [ $# -ne 3 ]; then
    echo $0: '
    usage: LINEs_constrainedElements.sh in_constrainedElements_dir in_LINE_dir out_dir 
   	
   	'
    exit 1
fi

CON=$1
REG=$2
OUT=$3


################################################################

######## make arrays 
species=( Mouse Dog Rabbit Macaque Pig Rat Cat Marmoset Horse )
elements=( L1 L2 )
regions=( Promoter activeEnhancer primedEnhancer )

################################################################
for S in  "${species[@]}"
do
	echo "$S"	
	for E in "${elements[@]}"
	do
		for R in "${regions[@]}"
		do
			~/software/bedtools2-2.25.0/bin/bedtools coverage -a ${REG}/${S}_${E}_${R}.txt \
			-b ${CON}/${S}_constrainedElements_E98.txt | \
			awk -v el=${E} '{print $0 "\t" el}' \
			> ${OUT}/${S}_${E}_${R}_constrainedElements.txt
		done
	done
done
