# Supplementary material for: LINE retrotransposons characterize mammalian tissue-specific and evolutionarily dynamic regulatory regions
Source: Genome Biol. 2021 Feb 18;22:62. doi: 10.1186/s13059-021-02260-y (PMC7890895; doi:10.1186/s13059-021-02260-y)
Supplement: Supplementary file 9 — Additional file 9: Data S1. The standalone ZIP file containing custom scripts and pipelines produced for this study. [file 13059_2021_2260_MOESM9_ESM.zip › DataS1_20200930/PairwiseSwitchers_filter1to1.pl]

#!/usr/local/bin/perl

use strict;
use warnings;
use Getopt::Long;

my $active;
my $out;


# global variables
my %species;
$species{'Mouse'}++;
$species{'Rat'}++;
$species{'Macaque'}++;
$species{'Marmoset'}++;
$species{'Rabbit'}++;
$species{'Pig'}++;
$species{'Dog'}++;
$species{'Cat'}++;
$species{'Horse'}++;
$species{'Opossum'}++;


######################## usage and options ###############################
my $USAGE=("Given a dir with results of active pairwise alignments, will filter all pairwise comparisons to get 1-to-1 active regions only and write them to a new file.

usage: ./PairwiseSwtichers_filter1to1.pl -active activeRegionsDir -out out_file.txt \n\n");

GetOptions('active=s' => \$active,  'out=s' => \$out);
	
die $USAGE unless ($active and $out);

###########################################
open (OUT, ">$out") or die "cannot make out file!\n";
print OUT "#S1RegRegion\tS1Tissue\tS1id\tS2RegRegion\tS2Tissue\tS2id\n";
foreach my $s1 (keys %species) {
	foreach my $s2 (keys %species) {
		next if ($s1 eq $s2);
		open (IN, "${active}/${s1}_regRegions_allTissue_parsed_to_${s2}_active") 
			or die "cannot open 
			${active}/${s1}_regRegions_allTissue_parsed_to_${s2}_active";
		my %unique;
		while(<IN>) {
			chomp;
			my @col = split(/\t/, $_);
			#print $col[6], "\t", $col[12], "\n";
			$unique{$col[6]}++;
			$unique{$col[12]}++;
		}
		close(IN);
		print $s1, "->", $s2, "\t", scalar keys %unique, " regions\n";
		foreach my $u (keys %unique) {
			delete $unique{$u} if $unique{$u} > 1;
		}
		print "\t\t", scalar keys %unique, " unique\n";
		open (IN, "${active}/${s1}_regRegions_allTissue_parsed_to_${s2}_active") 
			or die "cannot open 
			${active}/${s1}_regRegions_allTissue_parsed_to_${s2}_active";
		while(<IN>) {
			chomp;
			my @col = split(/\t/, $_);
			if ($unique{$col[6]} && $unique{$col[12]}) {
				print OUT $col[4], "\t", $col[5], "\t", $col[6], "\t",
					$col[10], "\t", $col[11], "\t", $col[12], "\n";
			}
		}
		close(IN);
	}
}

close (OUT);
print "Done!\n\n";
