# Supplementary material for: LINE retrotransposons characterize mammalian tissue-specific and evolutionarily dynamic regulatory regions
Source: Genome Biol. 2021 Feb 18;22:62. doi: 10.1186/s13059-021-02260-y (PMC7890895; doi:10.1186/s13059-021-02260-y)
Supplement: Supplementary file 9 — Additional file 9: Data S1. The standalone ZIP file containing custom scripts and pipelines produced for this study. [file 13059_2021_2260_MOESM9_ESM.zip › DataS1_20200930/subtractInput_ChIP-seq.pl]

#!/usr/local/bin/perl

use strict;
use warnings;

my $table = $ARGV[0];
my $in_path = $ARGV[1];
my $out_path = $ARGV[2];
my $all_ref = {};


if (scalar(@ARGV) != 3) {
	die 'will submit cluster jobs to subtract Input from all ChIP signals
	will use the same table as for running MACS2 per replicate
	usage:	subtractInput.pl table.csv in_path out_path
	
	table: table containing mapping of libraries to species, tissue, etc
	in_path: path to read mappings / subsampled reads
	out_path: path to subtractInput output
	
	';
}


open(TAB, $table) or die "cannot open $table\n";
while (<TAB>) {
	chomp;
	unless (/^#/) {
		my @col = split(/,/,$_);
		$all_ref->{ $col[0] } = {
								plate => $col[1],
								species => $col[2],
								tissue => $col[3], 
								factor => $col[4],
								input => $col[5],
								individual => $col[6],
							};
	}
}
close(TAB);

print "Submitting samples:\n";
for my $id (keys %$all_ref) {
	print "\t", $id, "\n";
	my $individual = $all_ref->{$id}->{ 'individual' };
	my $species = $all_ref->{$id}->{ 'species' };
	my $tissue = $all_ref->{$id}->{ 'tissue' };
	my $factor = $all_ref->{$id}->{ 'factor' };
	my $target = "${in_path}/${id}";
	my $control = "${in_path}/$all_ref->{$id}->{ 'input' }";
	
	my $out = "${species}_${individual}_${tissue}_${factor}_${id}-$all_ref->{$id}->{ 'input' }";
	
	`bsub -n 5 -M 50000 -R "rusage[mem=50000]" -o ${out_path}/stdouterr_${out} -J bamCompare "source ~/.bashrc_tetoolkit; conda activate deeptools; bamCompare --numberOfProcessors 5 --operation subtract -of bigwig -b1 $target*bam -b2 $control*bam -o ${out_path}/${out}.bw"`; 
}
print "All done!\n",
	"Please check stdouterr in ",
	$out_path, "\n\n";
