# Supplementary material for: LINE retrotransposons characterize mammalian tissue-specific and evolutionarily dynamic regulatory regions
Source: Genome Biol. 2021 Feb 18;22:62. doi: 10.1186/s13059-021-02260-y (PMC7890895; doi:10.1186/s13059-021-02260-y)
Supplement: Supplementary file 9 — Additional file 9: Data S1. The standalone ZIP file containing custom scripts and pipelines produced for this study. [file 13059_2021_2260_MOESM9_ESM.zip › DataS1_20200930/make_TEToolkit_repeat_gtf.pl]

#!/usr/local/bin/perl
 
use strict;
use warnings;
use Getopt::Long;

my $in;
my $out;
my %counts;

my $USAGE="Given a .out file from repeat masker, will make a tetoolkit compatible GTF file. 
\nusage:\tmake_TEToolkit_repeat_gtf.pl -in Species.fa.out -out Species_repeatMask.gtf\n";

GetOptions( 'in=s' => \$in, 
	'out=s' => \$out);
die $USAGE unless ($in and $out);

open(IN, "$in") or die "cannot open $in\n";
open(OUT, ">$out") or die "cannot make $out\n";
while(<IN>) {
	chomp;
	# headers have no digits in them
	next if ($_ !~ /\d+/);
	my $string = $_;
	
	# parse repeatmasker output
	# remove whitespace at beginning of line
	$string =~ s/^\s+//;
	
	# replace all whitespace with a tab
	# makes tab-delimited string
	$string =~ s/\s+/\t/g;
	my @col = split(/\t/,$string);
	
	#counts occurrences of all TEs to give them unique transcript names
	$counts{$col[9]}++;
	
	print OUT $col[4], "\tRepeatMask\texon\t", $col[5], "\t", $col[6],
		"\t", $col[0], "\t";
	# repeatMasker uses "C" for - strand, + for positive
	if ($col[8] eq "C") {
		print OUT "-";
	}
	elsif ($col[8] eq "+") {
		print OUT $col[8];
	}
	else {
		print "warning, missformed strand:\t", $col[8], "\n";
	}
	
 	print OUT "\t.\t";
 	if ($col[10] =~ /(.*)\/(.*)/) {
 		print OUT "gene_id \"", $col[9], "\";", 
 			" transcript_id \"", $col[9], "_", $counts{$col[9]}, "\";",
 			" family_id \"", $2, "\";",
 			" class_id \"", $1, "\";", "\n";
 	}
 	else {
 		print OUT "gene_id \"", $col[9], "\";", 
 			" transcript_id \"", $col[9], "_", $counts{$col[9]}, "\";",
 			" family_id \"", $col[10], "\";",
 			" class_id \"", $col[10], "\";", "\n";
 	}
}
close(IN);
close(OUT);
