# Supplementary material for: LINE retrotransposons characterize mammalian tissue-specific and evolutionarily dynamic regulatory regions
Source: Genome Biol. 2021 Feb 18;22:62. doi: 10.1186/s13059-021-02260-y (PMC7890895; doi:10.1186/s13059-021-02260-y)
Supplement: Supplementary file 9 — Additional file 9: Data S1. The standalone ZIP file containing custom scripts and pipelines produced for this study. [file 13059_2021_2260_MOESM9_ESM.zip › DataS1_20200930/RegLandscapes_CRDs.pl]

#!/usr/local/bin/perl

use strict;
use warnings;

my $in = $ARGV[0];
my $out = $ARGV[1];

if (not defined ($in and $out)) {
	die "./RegLandscapes_CRDs.pl in.txt out.txt\n\n";
}

open (IN, $in) or die "cannot open $in\n";

my %allShared;
my %allSpecific;

my %sharedAc;
my %specificAc;

my %sharedPri;
my %specificPri;

my $tissue;

while (<IN>) {
	chomp;
	my @col=split(/\t/,$_);
	#print $col[5], "\n";
	if ($col[4] eq "Liver,Muscle,Brain,Testis") {
		if ($col[18] =~ /,/ && $col[17] eq "activeEnhancer") {
			$sharedAc{$col[5]}++;
			$allShared{$col[5]}++;
		}
		elsif ($col[18] !~ /,/ && $col[17] eq "activeEnhancer") {
			$specificAc{$col[5]}++;
			$allShared{$col[5]}++;
		}
		elsif ($col[18] =~ /,/ && $col[17] eq "primedEnhancer") {
			$sharedPri{$col[5]}++;
			$allShared{$col[5]}++;
		}
		elsif ($col[18] !~ /,/ && $col[17] eq "primedEnhancer") {
			$specificPri{$col[5]}++;
			$allShared{$col[5]}++;
		}
	}
	elsif($col[4] !~ /,/) {
		$tissue = $col[4];
		if ($col[18] =~ /,/ && $col[17] eq "activeEnhancer") {
			$sharedAc{$col[5]}++;
			$allSpecific{$col[5]}++;
		}
		elsif ($col[18] !~ /,/ && $col[17] eq "activeEnhancer") {
			$specificAc{$col[5]}++;
			$allSpecific{$col[5]}++;
		}
		elsif ($col[18] =~ /,/ && $col[17] eq "primedEnhancer") {
			$sharedPri{$col[5]}++;
			$allSpecific{$col[5]}++;
		}
		elsif ($col[18] !~ /,/ && $col[17] eq "primedEnhancer") {
			$specificPri{$col[5]}++;
			$allSpecific{$col[5]}++;
		}
	} 
}


close(IN);

open (OUT, ">$out") or die "cannot make $out";
print OUT "RegRegionID\tTissue\tPromoter_Activity\tRegRegion\tEnhancer_Activity\tNumber\n";
foreach my $share (keys %allShared) {
	print  OUT $share, "\t", $tissue, "\t", "4tissueShared", "\t", "ActiveEnhancer", "\t",
		"Tissue-Shared", "\t";
	if ($sharedAc{$share}) {
		print OUT $sharedAc{$share}, "\n";
	}
	else {
		print OUT "0", "\n";
	}
	
	print  OUT $share, "\t", $tissue, "\t", "4tissueShared", "\t", "ActiveEnhancer", "\t",
		"Tissue-Specific", "\t";
	if ($specificAc{$share}) {
		print OUT $specificAc{$share}, "\n";
	}
	else {
		print OUT "0", "\n";
	}
	
	print  OUT $share, "\t", $tissue, "\t", "4tissueShared", "\t", "PrimedEnhancer", "\t",
		"Tissue-Shared", "\t";
	if ($sharedPri{$share}) {
		print OUT $sharedPri{$share}, "\n";
	}
	else {
		print OUT "0", "\n";
	}
	
	print  OUT $share, "\t", $tissue, "\t", "4tissueShared", "\t", "PrimedEnhancer", "\t",
		"Tissue-Specific", "\t";
	if ($specificPri{$share}) {
		print OUT $specificPri{$share}, "\n";
	}
	else {
		print OUT "0", "\n";
	}
}

foreach my $spec (keys %allSpecific) {
	print  OUT $spec, "\t", $tissue, "\t", "Tissue-Specific", "\t", 
		"ActiveEnhancer", "\t",
		"Tissue-Shared", "\t";
	if ($sharedAc{$spec}) {
		print OUT $sharedAc{$spec}, "\n";
	}
	else {
		print OUT "0", "\n";
	}
	
	print  OUT $spec, "\t",  $tissue, "\t", "Tissue-Specific", "\t",
	"ActiveEnhancer", "\t",
		"Tissue-Specific", "\t";
	if ($specificAc{$spec}) {
		print OUT $specificAc{$spec}, "\n";
	}
	else {
		print OUT "0", "\n";
	}
	
	print  OUT $spec, "\t",  $tissue, "\t", "Tissue-Specific", "\t",
		"PrimedEnhancer", "\t", "Tissue-Shared", "\t";
	if ($sharedPri{$spec}) {
		print OUT $sharedPri{$spec}, "\n";
	}
	else {
		print OUT "0", "\n";
	}
	
	print  OUT $spec, "\t",  $tissue, "\t", "Tissue-Specific", "\t",
		 "PrimedEnhancer", "\t",
		"Tissue-Specific", "\t";
	if ($specificPri{$spec}) {
		print OUT $specificPri{$spec}, "\n";
	}
	else {
		print OUT "0", "\n";
	}
	
}

close (OUT);
