# Supplementary material for: LINE retrotransposons characterize mammalian tissue-specific and evolutionarily dynamic regulatory regions
Source: Genome Biol. 2021 Feb 18;22:62. doi: 10.1186/s13059-021-02260-y (PMC7890895; doi:10.1186/s13059-021-02260-y)
Supplement: Supplementary file 9 — Additional file 9: Data S1. The standalone ZIP file containing custom scripts and pipelines produced for this study. [file 13059_2021_2260_MOESM9_ESM.zip › DataS1_20200930/run_bwa_mapping.sh]

#!/usr/local/bin/bash


############################## PATHS ##########################
#!!!the ftp dor is only accessible on EBI cluster!!!

if [ $# -ne 3 ]; then
    echo $0: '
usage: run_bwa_mapping.sh reads_dir bwa_db_dir result_dir

this script will make a series of output directories in result_dir. 
	each containing one file per sequencing library. each sequencing library will be 		
	submitted as a separate job to the cluster.
merge: using the unique doNumber in fastq files, will first merge all flowcells 	
	(*fq.gz files) to a single file  
map: will map the reads to appropriate mammal by recognising the codes in the 	
		sequencing files. bwa mem version 0.7.12.
qualFilt: reads with MAPQ < 1 will be removed with samtools view version 1.3
rmDup: duplicates will be removed with Picard Tools MarkDuplicates version 2.8.3

in the map, qualFilt and rmDup directories, each library will also have a 	
	*bam_flagstat file with samtools flagstat statistics
   	'
    exit 1
fi

READS=$1
DB=$2
OUT=$3

################################################################

######## make array to map species names to codes in libraries
declare -A map
map[Mouse]=mm10BL
map[Dog]=canFam
map[Rabbit]=oryCun
map[Macaque3]=rheMac
map[Pig]=susScr
map[Rat]=rn5
map[Cat]=felCat
map[Marmoset]=calJac
map[Horse]=equCab
map[Opossum]=monDom
################################################################


#
mkdir ${OUT}/merge
mkdir ${OUT}/map
mkdir ${OUT}/qualFilt
mkdir ${OUT}/rmDup


# go through all the species
for I in "${!map[@]}"
do
	echo "looking for $I"
	# find the first flow cell, it will end with CRI01.fq.gz
	# fill an array of the first flowcells
	files=(${READS}/*Input*brain*${map[$I]}*CRI01.fq.gz)
	if [ -e ${files[0]} ];
	then
		# go through the array of the firs flowcells
		for J in ${READS}/*Input*brain*${map[$I]}*CRI01.fq.gz
		do
			# make an output name by removing the flowcell information
			NAME=$(basename $J _CRI01.fq.gz)
			bsub -n 10 -M 30000 -R "rusage[mem=30000]" -oo ${OUT}/stdouterr_${NAME} \
				-J map "cat ${READS}/${NAME}*fq.gz > ${OUT}/merge/${NAME}.fq.gz;\
			# map
			bwa-0.7.12/bwa mem -M -t 10 -v 1 \
				${DB}/${I} ${OUT}/merge/${NAME}.fq.gz > ${OUT}/map/${NAME}.sam;\
			# sort
			samtools-1.3/bin/samtools view -bS ${OUT}/map/${NAME}.sam \
				| ~/software/samtools-1.3/bin/samtools sort -T ${OUT}/map/${NAME} \
				-o ${OUT}/map/${NAME}_sorted.bam - ;\
			# remove unsorted file
			rm ${OUT}/map/${NAME}.sam;\
			# get statistics on mapping
			samtools-1.3/bin/samtools flagstat \
				${OUT}/map/${NAME}_sorted.bam > ${OUT}/map/${NAME}_sorted.bam_flagstat;\
			# remove low MAPQ reads
			samtools-1.3/bin/samtools view -h -q 1 -b \
				-o ${OUT}/qualFilt/${NAME}_qual.bam ${OUT}/map/${NAME}_sorted.bam;\	
			# get statistics on quality control
			samtools-1.3/bin/samtools flagstat \
				${OUT}/qualFilt/${NAME}_qual.bam  \
				> ${OUT}/qualFilt/${NAME}_qual.bam_flagstat;\	
			# remove duplicates
			java -jar picard.jar MarkDuplicates QUIET=true \
				REMOVE_DUPLICATES=true I=${OUT}/qualFilt/${NAME}_qual.bam \
				O=${OUT}/rmDup/${NAME}_rmDup.bam M=${OUT}/rmDup/${NAME}_rmDup.txt;\	
			# get statistics on duplicate removal
			samtools-1.3/bin/samtools flagstat \
			${OUT}/rmDup/${NAME}_rmDup.bam > ${OUT}/rmDup/${NAME}_rmDup.bam_flagstat;"
		done
	fi
done
