# Supplementary material for: LINE retrotransposons characterize mammalian tissue-specific and evolutionarily dynamic regulatory regions
Source: Genome Biol. 2021 Feb 18;22:62. doi: 10.1186/s13059-021-02260-y (PMC7890895; doi:10.1186/s13059-021-02260-y)
Supplement: Supplementary file 9 — Additional file 9: Data S1. The standalone ZIP file containing custom scripts and pipelines produced for this study. [file 13059_2021_2260_MOESM9_ESM.zip › DataS1_20200930/get_TSS.pl]

#!/usr/local/bin/perl

use strict;
use warnings;
use Getopt::Long;

######################## usage and options ###############################
my $in;
my $out;


my $USAGE=("Given a gtf flat-file of GeneBuild annotations, will make a TSS gtf file.
Uses the gene start as the TSS.

usage: get_TSS.pl -in species_GenBuild.gtf -out out_TSS.gtf \n\n");

GetOptions('in=s' => \$in,
	'out=s' => \$out);


die $USAGE unless defined ( $in and $out);


open(IN, $in) or die "cannot open $in\n";
open(OUT, ">${out}.tmp") or die "cannot make $out.tmp\n";
while(<IN>) {
	chomp;
	if(/^#!/) {
		print OUT $_, "\n";
	}
	else {
		my @col=split(/\t/, $_);
		if ($col[2] eq "gene") {
			if($col[6] eq "+") {
				print OUT $col[0], "\t", $col[1], "\tTSS\t", $col[3], "\t", $col[3], "\t",
					$col[5], "\t", $col[6], "\t", $col[7], "\t", $col[8], "\n";
			}
			elsif($col[6] eq "-") {
				print OUT $col[0], "\t", $col[1], "\tTSS\t", $col[4], "\t", $col[4], "\t",
					$col[5], "\t", $col[6], "\t", $col[7], "\t", $col[8], "\n";
			}
		}
	}
}
close(IN);
close(OUT);

`sort -k1,1 -k4,4n ${out}.tmp > $out; rm ${out}.tmp`;
