# Supplementary material for: LINE retrotransposons characterize mammalian tissue-specific and evolutionarily dynamic regulatory regions
Source: Genome Biol. 2021 Feb 18;22:62. doi: 10.1186/s13059-021-02260-y (PMC7890895; doi:10.1186/s13059-021-02260-y)
Supplement: Supplementary file 9 — Additional file 9: Data S1. The standalone ZIP file containing custom scripts and pipelines produced for this study. [file 13059_2021_2260_MOESM9_ESM.zip › DataS1_20200930/run_Ensembl_pairwise_comparison.sh]

#!/usr/local/bin/bash


if [ $# -ne 3 ]; then
    echo $0: '
    usage: run_Ensembl_pairwise_comparison.sh in_path out_path ref
   	will take all *bed dirs and submit pairwise comparisons between all other organisms to ref organism. i.e. Mouse
   	'
    exit 1
fi

IN=$1
OUT=$2
REF=$3

################################################################

######## make array to map species names to codes in libraries
declare -A map
map[Mouse]=mus_musculus
map[Dog]=canis_familiaris
map[Cow]=bos_taurus
map[Rabbit]=oryctolagus_cuniculus 
map[Macaque]=macaca_mulatta
map[Pig]=sus_scrofa
map[Rat]=rattus_norvegicus
map[Cat]=felis_catus
map[Marmoset]=callithrix_jacchus
map[Horse]=equus_caballus
map[Opossum]=monDom
################################################################
declare -A found

for I in "${!map[@]}"
do
	files=(${IN}/*$I*bed)
	if [ -e ${files[0]} ] && [ "$I" != "$REF" ]
		then
		found[$I]=${map[$I]}
		for F in "${files[@]}"
 		do
 			NAME=$(basename $F .bed)
 			bsub -J E90  -oo ${OUT}/stdouterr_ensembl_${NAME}_to_$REF "pairwise_conservation_Ensembl_e89.pl -quer_name ${map[$I]} -quer_bed $F -ref_name ${map[$REF]} -out ${OUT}/${NAME}_to_$REF"
		done
	fi
done


reffiles=(${IN}/*$REF*bed)
if [ -e ${reffiles[0]} ];
then
	for F in "${reffiles[@]}"
 	do
 		NAME=$(basename $F .bed)
		for S in "${!found[@]}"
		do 
			bsub -J E90 -oo ${OUT}/stdouterr_ensembl_${NAME}_to_$S "pairwise_conservation_Ensembl_e89.pl -quer_name ${map[$REF]} -quer_bed $F -ref_name ${found[$S]} -out ${OUT}/${NAME}_to_$S"	
		done
	done
fi
