# Supplementary material for: LINE retrotransposons characterize mammalian tissue-specific and evolutionarily dynamic regulatory regions
Source: Genome Biol. 2021 Feb 18;22:62. doi: 10.1186/s13059-021-02260-y (PMC7890895; doi:10.1186/s13059-021-02260-y)
Supplement: Supplementary file 9 — Additional file 9: Data S1. The standalone ZIP file containing custom scripts and pipelines produced for this study. [file 13059_2021_2260_MOESM9_ESM.zip › DataS1_20200930/merge_regRegions_interIndividual.sh]

#!/usr/local/bin/bash

############################## PATHS ##########################


if [ $# -ne 2 ]; then
    echo $0: '
    usage: merge_regRegions_interIndividual.sh in_path out_path
   	
   	will take regulatory regions called and make one master table per species
   	the table will have all the regulatory elements and their tissue of origin
   	if a regulatory element has 50% overlap with another element from another tissue or of another type, it will merge them into one
   	only takes into account promoters, primed enhancers and active enhancers
   	
   	'
    exit 1
fi

IN=$1
OUT=$2

################################################################

######## make array to map species names to codes in libraries
species=( Mouse Cat )


declare -A region

region[H3K27ac+H3K4me3]=Promoter
region[H3K27ac-H3K4me3+H3K4me1]=activeEnhancer
region[H3K4me1-H3K27ac-H3K4me3]=primedEnhancer

tissue=( Liver Muscle Brain Testis )
reps=( 1 2 3 4 )


################################################################
for S in "${species[@]}"
do
	files=(${IN}/${S}*bed)
	echo "$S "
			#if all 3 marks are present
		for I in "${reps[@]}"
		do
			if ls ${OUT}/${S}_${I}*tmp 1> /dev/null 2>&1
			then
		 			rm ${OUT}/${S}_${I}*tmp
 			fi
			for R in  "${!region[@]}"
			do		
				echo "	$I	${R}->${region[$R]}"
				echo "	Combining all tissues"	
				## Liver
				bedtools2-2.25.0/bin/bedtools intersect -f 0.5 -F 0.5 -e -v \
					-a ${IN}/${S}*Liver*${R}_${I}.bed \
					-b ${IN}/${S}*Muscle*${R}_${I}.bed ${IN}/${S}*Brain*${R}_${I}.bed \
					${IN}/${S}*Testis*${R}_${I}.bed \
						>> ${OUT}/${S}_${R}_${I}_noOverlap.tmp
				bedtools2-2.25.0/bin/bedtools intersect -wa  -f 0.5 -F 0.5 -e \
					-a ${IN}/${S}*Liver*${R}_${I}.bed \
					-b ${IN}/${S}*Muscle*${R}_${I}.bed ${IN}/${S}*Brain*${R}_${I}.bed \
					${IN}/${S}*Testis*${R}_${I}.bed \
					| sort -k1,1 -k2,2n | uniq \
					>> ${OUT}/${S}_${R}_${I}_Overlap.tmp

				## Muscle
				bedtools2-2.25.0/bin/bedtools intersect -f 0.5 -F 0.5 -e -v \
					-a ${IN}/${S}*Muscle*${R}_${I}.bed \
					-b ${IN}/${S}*Liver*${R}_${I}.bed ${IN}/${S}*Brain*${R}_${I}.bed \
					${IN}/${S}*Testis*${R}_${I}.bed \
					>> ${OUT}/${S}_${R}_${I}_noOverlap.tmp
				bedtools2-2.25.0/bin/bedtools intersect -wa  -f 0.5 -F 0.5 -e \
					-a ${IN}/${S}*Muscle*${R}_${I}.bed \
					-b ${IN}/${S}*Liver*${R}_${I}.bed ${IN}/${S}*Brain*${R}_${I}.bed \
					${IN}/${S}*Testis*${R}_${I}.bed \
					| sort -k1,1 -k2,2n | uniq \
					>> ${OUT}/${S}_${R}_${I}_Overlap.tmp

				## Brain
				bedtools2-2.25.0/bin/bedtools intersect -f 0.5 -F 0.5 -e -v \
					-a ${IN}/${S}*Brain*${R}_${I}.bed \
					-b ${IN}/${S}*Liver*${R}_${I}.bed ${IN}/${S}*Muscle*${R}_${I}.bed \
					${IN}/${S}*Testis*${R}_${I}.bed \
					>> ${OUT}/${S}_${R}_${I}_noOverlap.tmp
				bedtools2-2.25.0/bin/bedtools intersect -wa -f 0.5 -F 0.5 -e \
					-a ${IN}/${S}*Brain*${R}_${I}.bed \
					-b ${IN}/${S}*Liver*${R}_${I}.bed ${IN}/${S}*Muscle*${R}_${I}.bed \
					${IN}/${S}*Testis*${R}_${I}.bed \
					| sort -k1,1 -k2,2n | uniq \
					>> ${OUT}/${S}_${R}_${I}_Overlap.tmp

				## Testis
				bedtools2-2.25.0/bin/bedtools intersect -f 0.5 -F 0.5 -e -v \
					-a ${IN}/${S}*Testis*${R}_${I}.bed \
					-b ${IN}/${S}*Liver*${R}_${I}.bed ${IN}/${S}*Muscle*${R}_${I}.bed \
					${IN}/${S}*Brain*${R}_${I}.bed \
					>>  ${OUT}/${S}_${R}_${I}_noOverlap.tmp
				bedtools2-2.25.0/bin/bedtools intersect -wa -f 0.5 -F 0.5 -e \
					-a ${IN}/${S}*Testis*${R}_${I}.bed \
					-b ${IN}/${S}*Brain*${R}_${I}.bed ${IN}/${S}*Muscle*${R}_${I}.bed \
					${IN}/${S}*Testis*${R}_${I}.bed \
					| sort -k1,1 -k2,2n | uniq \
					>>  ${OUT}/${S}_${R}_${I}_Overlap.tmp


				# take the ones that overlap and merge them using bedtools
				cat ${OUT}/${S}_${R}_${I}_Overlap.tmp | sort -k1,1 -k2,2n > \
					${OUT}/${S}_${R}_${I}_UnMerged_Overlap.tmp
				bedtools2-2.25.0/bin/bedtools merge -c 4 -o collapse \
					-i ${OUT}/${S}_${R}_${I}_UnMerged_Overlap.tmp > \
					${OUT}/${S}_${R}_${I}_Merged_Overlap.tmp

				# add on the ones that do not overlap with cat
				cat ${OUT}/${S}_${R}_${I}_noOverlap.tmp \
				${OUT}/${S}_${R}_${I}_Merged_Overlap.tmp \
					| sort -k1,1 -k2,2n > ${OUT}/${S}_${region[$R]}_allTissue_${I}.txt

	
				if ls ${OUT}/${S}*tmp 1> /dev/null 2>&1
				then
					rm ${OUT}/*tmp
				fi
			
			done
			
			echo "		merging All RegRegions"
			## Promoters
			bedtools2-2.25.0/bin/bedtools intersect -f 0.5 -r -v \
				-a ${OUT}/${S}_Promoter_allTissue_${I}.txt \
				-b ${OUT}/${S}_activeEnhancer_allTissue_${I}.txt \
				 ${OUT}/${S}_primedEnhancer_allTissue_${I}.txt > \
				${OUT}/${S}_${I}_noOverlap.tmp
			bedtools2-2.25.0/bin/bedtools intersect -wa -f 0.5 -r  \
				-a ${OUT}/${S}_Promoter_allTissue_${I}.txt \
				-b ${OUT}/${S}_activeEnhancer_allTissue_${I}.txt \
				${OUT}/${S}_primedEnhancer_allTissue_${I}.txt \
				| sort -k1,1 -k2,2n | uniq > \
				${OUT}/${S}_${I}_Overlap.tmp

			 ## Active Enhancers
			bedtools2-2.25.0/bin/bedtools intersect -f 0.5 -r -v \
				-a ${OUT}/${S}_activeEnhancer_allTissue_${I}.txt \
				-b ${OUT}/${S}_Promoter_allTissue_${I}.txt \
				 ${OUT}/${S}_primedEnhancer_allTissue_${I}.txt >> \
				${OUT}/${S}_${I}_noOverlap.tmp
			bedtools2-2.25.0/bin/bedtools intersect -wa -f 0.5 -r  \
				-a ${OUT}/${S}_activeEnhancer_allTissue_${I}.txt \
				-b ${OUT}/${S}_Promoter_allTissue_${I}.txt \
				${OUT}/${S}_primedEnhancer_allTissue_${I}.txt \
				| sort -k1,1 -k2,2n | uniq >> \
				${OUT}/${S}_${I}_Overlap.tmp

			 ## Primed Enhancers
			bedtools2-2.25.0/bin/bedtools intersect -f 0.5 -r -v \
				-a ${OUT}/${S}_primedEnhancer_allTissue_${I}.txt \
				-b ${OUT}/${S}_Promoter_allTissue_${I}.txt \
				 ${OUT}/${S}_activeEnhancer_allTissue_${I}.txt >> \
				${OUT}/${S}_${I}_noOverlap.tmp
			bedtools2-2.25.0/bin/bedtools intersect -wa -f 0.5 -r  \
				-a ${OUT}/${S}_primedEnhancer_allTissue_${I}.txt \
				-b ${OUT}/${S}_Promoter_allTissue_${I}.txt \
				${OUT}/${S}_activeEnhancer_allTissue_${I}.txt \
				| sort -k1,1 -k2,2n | uniq >> \
				${OUT}/${S}_${I}_Overlap.tmp

			cat ${OUT}/${S}_${I}_Overlap.tmp | sort -k1,1 -k2,2n > \
				${OUT}/${S}_${I}_UnMerged_Overlap.tmp
			bedtools2-2.25.0/bin/bedtools merge -c 4 -o collapse \
				-i ${OUT}/${S}_${I}_UnMerged_Overlap.tmp > ${OUT}/${S}_${I}_Merged_Overlap.tmp
			cat ${OUT}/${S}_${I}_noOverlap.tmp ${OUT}/${S}_${I}_Merged_Overlap.tmp \
				| sort -k1,1 -k2,2n >  ${OUT}/${S}_${I}_regRegions_allTissue.txt

			if ls ${OUT}/${S}_${I}*tmp 1> /dev/null 2>&1
			then
				rm ${OUT}/*tmp
			fi

			parse_perSpecies_regRegions.pl \
		${OUT}/${S}_${I}_regRegions_allTissue.txt \
		${OUT}/${S}_${I}_regRegions_allTissue
		done
done
