# Supplementary material for: LINE retrotransposons characterize mammalian tissue-specific and evolutionarily dynamic regulatory regions
Source: Genome Biol. 2021 Feb 18;22:62. doi: 10.1186/s13059-021-02260-y (PMC7890895; doi:10.1186/s13059-021-02260-y)
Supplement: Supplementary file 9 — Additional file 9: Data S1. The standalone ZIP file containing custom scripts and pipelines produced for this study. [file 13059_2021_2260_MOESM9_ESM.zip › DataS1_20200930/run_MACS2_subsamples_ChIP-seq_saturation.pl]

#!/usr/local/bin/perl

use strict;
use warnings;
use Math::Round;

my $table = $ARGV[0];
my $gen = $ARGV[1];
my $in_path = $ARGV[2];
my $all_ref = {};
my %size;

if (scalar(@ARGV) != 3) {
	die 'will submit cluster jobs to call peaks per replicate
	for the range of subsampled reads 5 to 60 million reads, with step of 5
	usage:	run_MACS2_subsamples_ChIP-seq_saturation.pl table.csv gensize in_path 
	
	table: table containing mapping of libraries to species, tissue, etc
	gensize: table with species names and effective genome sizes
	in_path: path to read mappings
	out_path: path to MACS output
	
	';
}


open(TAB, $table) or die "cannot open $table\n";
while (<TAB>) {
	chomp;
	unless (/^#/) {
		my @col = split(/,/,$_);
		$all_ref->{ $col[0] } = {
								plate => $col[1],
								species => $col[2],
								tissue => $col[3], 
								factor => $col[4],
								input => $col[5],
								individual => $col[6],
							};
	}
}
close(TAB);

open (GEN, $gen) or die "cannot open $gen\n";
while(<GEN>) {
	chomp;
	my @col = split(/\s+/,$_);
	$size{$col[0]} = $col[1];
}
close(GEN);

my $counter = 0;
print "Submitting samples\n";
for my $id (keys %$all_ref) {
my $individual = $all_ref->{$id}->{ 'individual' };
my $species = $all_ref->{$id}->{ 'species' };
my $tissue = $all_ref->{$id}->{ 'tissue' };
my $factor = $all_ref->{$id}->{ 'factor' };
my $control = $all_ref->{$id}->{ 'input' };
my $size = $size{$species};

	for (my $num = 5; $num <= 60; $num += 5) {
		# subsampled the ChiP libraries
		# Input is the same # of reads 
		if (-e "${in_path}/subsample${num}M/${id}_${num}M_subsample.bam" 
		&& -e "${in_path}/subsample${num}M/${control}_${num}M_subsample.bam") {
			#print "\t", $id, "\t", $factor, "\t", $num, "\n";
			my $out = "${species}_${individual}_${tissue}_${factor}_${id}_${num}M";
			my $target = "${in_path}/subsample${num}M/${id}_${num}M_subsample.bam";
			my $controlfile = 
			"${in_path}/subsample${num}M/${control}_${num}M_subsample.bam";
			
			`bsub -n 5 -M 50000 -R "rusage[mem=50000]" -o ${in_path}/stdouterr_${out} -J callPeaks "source ~/.bashrc_MACS2; MACS2-2.1.1.20160309/bin/macs2 callpeak --keep-dup auto -t $target -c $controlfile -n $out --outdir ${in_path}subsample${num}M -f BAM -g $size -q 0.05 --broad --broad-cutoff 0.1 --verbose 0"`;
				$counter++;
			
		}
		else {
			print "Skipping ", $id, "\tnumber of reads: ", $num, ". Insufficient reads\n";
		}
	}
}


print "Submitted\t", $counter, "\ttotal MACS2 jobs\n",
	"Please check stdouterr in ",
	$in_path, "\n\n";
