# Supplementary material for: LINE retrotransposons characterize mammalian tissue-specific and evolutionarily dynamic regulatory regions
Source: Genome Biol. 2021 Feb 18;22:62. doi: 10.1186/s13059-021-02260-y (PMC7890895; doi:10.1186/s13059-021-02260-y)
Supplement: Supplementary file 9 — Additional file 9: Data S1. The standalone ZIP file containing custom scripts and pipelines produced for this study. [file 13059_2021_2260_MOESM9_ESM.zip › DataS1_20200930/parse_perSpecies_regRegions.pl]

#!/usr/local/bin/perl

use strict;
use warnings;

my $in = $ARGV[0];
my $out = $ARGV[1];


my %files;

if (scalar(@ARGV) != 2) {
	die "usage: parse_perSpecies_regRegions.pl in out_prefix
	
	will take regulatory regions made by bedtools and add columns listing the tissues and regulatory regions that have acgtivity of the element.
	does nothing else but makes parsing easier.
	
	will make three oout files: 
	out_prefix_parsed.txt: all regulatory regions in input
	out_prefix_mainRegs.txt: only promoters and enhancers. no regions that switch promoter, active and/or primed enhancer between tissues.\n\n";
}


open(IN, "${in}") or die "cannot open ${in}\n";
open(OUT, ">${out}_parsed.txt") or die "cannot make ${out}_parsed.txt\n";
open(MAIN, ">${out}_mainRegs.txt") or die "cannot make ${out}_mainRegs.txt\n";

while (<IN>) {
	chomp;
	my @col = split(/\t/,$_);
	my @tiss;
	my @reg;
	# check which regulatory regions these are
	if($col[3] =~ /H3K27ac\+H3K4me3/) {
		push @reg, 'Promoter';
	}
	if($col[3] =~ /H3K27ac\-H3K4me3\+H3K4me1/) {
		push @reg, 'activeEnhancer';
	}
	if($col[3] =~ /H3K4me1\-H3K27ac\-H3K4me3/) {
		push @reg, 'primedEnhancer';
	}
	
	# check which tissue they appear in
	if($col[3] =~ /Liver/) {
		push @tiss, 'Liver';
	}
	if($col[3] =~ /Muscle/) {
		push @tiss, 'Muscle';
	}
	if($col[3] =~ /Brain/) {
		push @tiss, 'Brain';
	}
	if($col[3] =~ /Testis/) {
		push @tiss, 'Testis';
	}
	print OUT $col[0], "\t", $col[1], "\t", $col[2], "\t";
	my $regions = join(",",@reg);
	#print  join(",",@reg), "\t\t", $regions, "\n";
		print OUT $regions, "\t"; 
		print OUT join(",",@tiss), "\t",
		$col[3], "\n";
	if (scalar @reg == 1) {
		print MAIN $col[0], "\t", $col[1], "\t", $col[2], "\t";
		my $regions = join(",",@reg);
		#print  join(",",@reg), "\t\t", $regions, "\n";
		print MAIN $regions, "\t"; 
		print MAIN join(",",@tiss), "\t",
		$col[3], "\n";
	}
}
close(IN);
close(OUT);
close(MAIN);
