# Supplementary material for: LINE retrotransposons characterize mammalian tissue-specific and evolutionarily dynamic regulatory regions
Source: Genome Biol. 2021 Feb 18;22:62. doi: 10.1186/s13059-021-02260-y (PMC7890895; doi:10.1186/s13059-021-02260-y)
Supplement: Supplementary file 9 — Additional file 9: Data S1. The standalone ZIP file containing custom scripts and pipelines produced for this study. [file 13059_2021_2260_MOESM9_ESM.zip › DataS1_20200930/run_STAR_map.sh]

#!/usr/local/bin/bash

############################## PATHS ##########################


if [ $# -ne 3 ]; then
    echo $0: '
    usage: run_STAR_map.sh reads_in_dir STAR_db path_to_result_dir
   
   	will map all *fq.gz reads in reads_in_dir to appropriate mammals 
   	STAR_db needs to have STAR formated genome indexes
   	output to result_dir:
   	will run STAR in ENCODE mode, as per main manual
   	will run STAR in TEtoolkit recommended manner to increase multimappers allowed
   		(--outFilterMultimapNmax 100 --winAnchorMultimapNmax 100)
   	will make sure the output is compatible with Cufflinks
   		(--outSAMstrandField intronMotif)
   	
   	STAR will produce BAM file output, GeneCounts output and stranded wiggle graphs
   	
   	'
    exit 1
fi

READS=$1
DB=$2
OUT=$3

################################################################

######## make array to map species names to codes in libraries
declare -A map
map[Mouse]=mm10BL
map[Dog]=canFam
map[Rabbit]=oryCun
map[Macaque]=rheMac
map[Pig]=susScr
map[Rat]=rn5
map[Cat]=felCat
map[Marmoset]=calJac
map[Horse]=equCab
map[Opossum]=monDom
################################################################


for I in "${!map[@]}"
	do
	files=(${READS}/*${map[$I]}*p1_paired.fq.gz)
	if [ -e ${files[0]} ];
		then
		echo "found $I"
		for J in ${READS}/*${map[$I]}*p1_paired.fq.gz
			do
			NAME=$(basename $J _p1_paired.fq.gz)
	

			bsub -n 10 -M 50000 -R "rusage[mem=50000]" -oo ${OUT}/stdouterr_${NAME} \
			-J STARmap  "STAR-2.6.0a/bin/Linux_x86_64/STAR \
			--runThreadN 10  --genomeDir ${DB}/${I} \
			--outFileNamePrefix ${OUT}/${NAME}_ \
			--readFilesIn ${READS}/${NAME}_p1_paired.fq.gz \
				${READS}/${NAME}_p2_paired.fq.gz \
			--readFilesCommand zcat \
			--outFilterType BySJout \
			--outFilterMultimapNmax 100 --winAnchorMultimapNmax 100 \
			--alignSJoverhangMin 8 --alignSJDBoverhangMin 1 \
			--outFilterMismatchNmax 999 --outFilterMismatchNoverReadLmax 0.04 \
			--alignIntronMin 20 --alignIntronMax 1000000 \
			--quantMode GeneCounts \
			--outSAMtype BAM SortedByCoordinate \
			--outSAMstrandField intronMotif"
		done
	fi
done
