# Supplementary material for: LINE retrotransposons characterize mammalian tissue-specific and evolutionarily dynamic regulatory regions
Source: Genome Biol. 2021 Feb 18;22:62. doi: 10.1186/s13059-021-02260-y (PMC7890895; doi:10.1186/s13059-021-02260-y)
Supplement: Supplementary file 9 — Additional file 9: Data S1. The standalone ZIP file containing custom scripts and pipelines produced for this study. [file 13059_2021_2260_MOESM9_ESM.zip › DataS1_20200930/get_Ensembl_divergence_time.pl]

#!/usr/bin/env perl
use warnings;
use strict;

use Bio::EnsEMBL::Registry;
use Bio::EnsEMBL::Compara::DBSQL::DBAdaptor;

die &helptext if ( scalar @ARGV == 0 || $ARGV[0] eq '-h' );

my $compara_db = 'mysql://ensro@mysql-ens-mirror-1:4240/ensembl_compara_95';
my $dba = Bio::EnsEMBL::Compara::DBSQL::DBAdaptor->go_figure_compara_dba( $compara_db );

my %species_names;
my $infile = $ARGV[0];
my $outfile= $ARGV[1];

open( INFILE, '<', $infile ) or die "Cannot open file $infile\n";
while(<INFILE>) {
	chomp;
	my @col = split(/\t/,$_);
	$species_names{$col[0]}=$col[1];
}	

my $species_tree_mlss = $dba->get_MethodLinkSpeciesSetAdaptor->fetch_all_by_method_link_type('SPECIES_TREE')->[0];
my $species_tree = $species_tree_mlss->species_tree('Ensembl');

my $genome_db_adaptor = $dba->get_GenomeDBAdaptor;

open( OUTFILE, '>', $outfile) or die "Cannot make outfile $outfile\n";
print OUTFILE "sci_species1\tcommon_species1\tsci_species2\tcommon_species2\tdivergence_time\n";
foreach my $s1 (keys %species_names) {
	foreach my $s2 (keys %species_names) {
		if ($s1 eq $s2) {
			print OUTFILE "$s1\t$species_names{$s1}\t",
				"$s2\t$species_names{$s2}\t",
				"0\n";
		}
		else {
			my @map = ($s1, $s2);
			my @genome_dbs = map { &get_latest_genome_db($_) } @map;
			my $lca_node = $species_tree->find_lca_of_GenomeDBs( \@genome_dbs );
			my $genetic_dist = $lca_node->get_divergence_time();
			#print "$s1 -> $s2 Distance :  $genetic_dist\n";
			print OUTFILE "$s1\t$species_names{$s1}\t",
                                "$s2\t$species_names{$s2}\t",
                                "$genetic_dist\n";
		}
	}

}

sub get_latest_genome_db {
	my $name = shift;

	my $candidates = $genome_db_adaptor->fetch_all_by_name($name);
	foreach my $gdb ( @$candidates ) {
		return $gdb if $gdb->is_current;
	}
}

sub helptext {
	my $msg = <<HELPEND;

Usage: 
    perl get_divergence_time.pl <file of species> <out file>

this script will make a new file with all the pairwise divergence times between species given in in_file.

in_file needs to have the sceintific name with no spaces as first column, and a second column on each line. for example:
mus_musculus Mouse

HELPEND
	return $msg;
}
