# Supplementary material for: LINE retrotransposons characterize mammalian tissue-specific and evolutionarily dynamic regulatory regions
Source: Genome Biol. 2021 Feb 18;22:62. doi: 10.1186/s13059-021-02260-y (PMC7890895; doi:10.1186/s13059-021-02260-y)
Supplement: Supplementary file 9 — Additional file 9: Data S1. The standalone ZIP file containing custom scripts and pipelines produced for this study. [file 13059_2021_2260_MOESM9_ESM.zip › DataS1_20200930/run_cuffquant_STAR.sh]

#!/usr/local/bin/bash

############################## PATHS ##########################


if [ $# -ne 3 ]; then
    echo $0: '
    usage: run_cuffquant_STAR.sh path_to_STAR_results path_to_Ensembl_GTFs  path_to_result_dir
   
   	after mapping all reads with STAR, this will take each results file and preform cuffquant on each one. runs each sample as a seperate job.
   	it will only quantify the expression in known genes/isoforms in path_to_Ensembl_GTFs
   	
   	'
    exit 1
fi

TOP=$1
GTF=$2
OUT=$3

################################################################

######## make array to map species names to codes in libraries
declare -A map
map[Mouse]=mm10BL
map[Dog]=canFam
map[Rabbit]=oryCun
map[Macaque]=rheMac
map[Pig]=susScr
map[Rat]=rn5
map[Cat]=felCat
map[Marmoset]=calJac
map[Horse]=equCab
map[Opossum]=monDom

declare -A gtf
gtf[Mouse]=Mus_musculus.GRCm38.95.gtf
gtf[Dog]=Canis_familiaris.CanFam3.1.98.gtf
gtf[Rabbit]=Oryctolagus_cuniculus.OryCun2.0.98.gtf
gtf[Macaque]=Macaca_mulatta.Mmul_10.98.gtf
gtf[Pig]=Sus_scrofa.Sscrofa11.1.98.gtf
gtf[Rat]=Rattus_norvegicus.Rnor_6.0.95.gtf
gtf[Cat]=Felis_catus.Felis_catus_9.0.98.gtf
gtf[Marmoset]=Callithrix_jacchus.ASM275486v1.98.gtf
gtf[Opossum]=Monodelphis_domestica.ASM229v1.98.gtf
gtf[Horse]=Equus_caballus.EquCab3.0.98.gtf

declare -A tissue
tissue[liver]=Liver
tissue[muscle]=Muscle
tissue[brain]=Brain
tissue[testis]=Testis
################################################################

for I in "${!map[@]}"
	do
	files=(${TOP}/*${map[$I]}*_Aligned.sortedByCoord.out.bam)
	if [ -e ${files[0]} ];
	then
	echo "found $I"
	for J in ${TOP}/*${map[$I]}*_Aligned.sortedByCoord.out.bam
		do
		FILE=$(echo $J | rev | cut -d "/" -f 1 | rev )
		ID=$(echo $FILE | cut -d "_" -f1)
		TISS=$(echo $FILE | cut -d "_" -f3)
		NAME="${I}_${tissue[$TISS]}_${ID}"
		#echo $NAME	
		bsub -n 10 -M 20000 -R "rusage[mem=20000]" -oo ${OUT}/stdouterr_${NAME} \
			-J cuffquant "source ~/.tophatrc; \
			cuffquant -p 10  -q --no-update-check \
		 	--library-type=fr-firststrand\
		 	-o ${OUT}/${NAME} \
		 	${GTF}/${gtf[$I]} $J"
	done
fi
done
