# Supplementary material for: LINE retrotransposons characterize mammalian tissue-specific and evolutionarily dynamic regulatory regions
Source: Genome Biol. 2021 Feb 18;22:62. doi: 10.1186/s13059-021-02260-y (PMC7890895; doi:10.1186/s13059-021-02260-y)
Supplement: Supplementary file 9 — Additional file 9: Data S1. The standalone ZIP file containing custom scripts and pipelines produced for this study. [file 13059_2021_2260_MOESM9_ESM.zip › DataS1_20200930/parse_betweenSpecies_regRegions.pl]

#!/usr/local/bin/perl

use strict;
use warnings;

my $in = $ARGV[0];
my $out = $ARGV[1];


if (scalar(@ARGV) != 2) {
	die "usage: parse_betweenSpecies_regRegions.pl in out
	
	will take regulatory regions made by bedtools and add columns listing the tissues and species that have 
	activity of the element.
	does nothing else but makes parsing easier.\n\n";
}


open(IN, "${in}") or die "cannot open ${in}\n";
open(OUT, ">${out}") or die "cannot make ${out}\n";

while (<IN>) {
	chomp;
	my @col = split(/\t/,$_);
	my @tiss;
	my @uniq;
	my %species;
	
	# check which tissue they appear in
	if($col[4] =~ /Liver/) {
		push @tiss, 'Liver';
	}
	if($col[4] =~ /Muscle/) {
		push @tiss, 'Muscle';
	}
	if($col[4] =~ /Brain/) {
		push @tiss, 'Brain';
	}
	if($col[4] =~ /Testis/) {
		push @tiss, 'Testis';
	}
	
	my @regs = split(/,/,$col[4]);
	foreach my $r (@regs) {
		if($r =~ /^(.*?)_/) {
			#print $1, "\n";
			$species{$1}++;
		}
	}	
	
	my $tissue = "tissueSpecific";
	foreach my $s (keys %species) {
		push(@uniq, $s);
		if ($species{$s} > 1) {
			$tissue = "tissueShared";
		}
	}
	
	print OUT $col[0], "\t", $col[1], "\t", $col[2], "\t",
		$col[3], "\t",
	#print  join(",",@reg), "\t\t", $regions, "\n";
		join(",",@tiss), "\t",
		join(",",@uniq), "\t",
		$col[4], "\t", $tissue, "\t";
		if (scalar keys %species == 1) {
			print OUT "speciesSpecific\n";
		}
		else {
			print OUT "speciesShared\n";
		}
}
close(IN);
close(OUT);
