# Supplementary material for: LINE retrotransposons characterize mammalian tissue-specific and evolutionarily dynamic regulatory regions
Source: Genome Biol. 2021 Feb 18;22:62. doi: 10.1186/s13059-021-02260-y (PMC7890895; doi:10.1186/s13059-021-02260-y)
Supplement: Supplementary file 9 — Additional file 9: Data S1. The standalone ZIP file containing custom scripts and pipelines produced for this study. [file 13059_2021_2260_MOESM9_ESM.zip › DataS1_20200930/run_STAR_index_Ensembl98.sh]

#!/usr/local/bin/bash

############################## USAGE ##########################
if [ $# -ne 3 ]; then
    echo $0: '
    usage: run_STAR_index_Ensembl98.sh genomes_dir gtf_dir star_db_dir 
   	
   	this script will look for all Ensembl98 fasta genome versions in genomes_dir
      and Ensembl98 gtf annotations in gtf_dir
   	
   	it will make a STAR 2.6.0a version index file in star_db_dir 
   		and name these indices by the common name of the species
   	each indexing job will be submitted as a seperate cluster job 
   	'
    exit 1
fi

GENOMES=$1
GTFS=$2
OUTDIR=$3
################################################################

########################### SPECIES MAP ##########################
declare -A map
map[Mouse]=Mus_musculus.GRCm38.dna.primary_assembly.fa
map[Dog]=Canis_familiaris.CanFam3.1.dna.toplevel.fa
map[Rabbit]=Oryctolagus_cuniculus.OryCun2.0.dna.toplevel.fa
map[Macaque]=Macaca_mulatta.Mmul_10.dna.toplevel.fa
map[Pig]=Sus_scrofa.Sscrofa11.1.dna.toplevel.fa
map[Rat]=Rattus_norvegicus.Rnor_6.0.dna.toplevel.fa
map[Cat]=Felis_catus.Felis_catus_9.0.dna.toplevel.fa
map[Marmoset]=Callithrix_jacchus.ASM275486v1.dna.toplevel.fa
map[Opossum]=Monodelphis_domestica.ASM229v1.dna.toplevel.fa
map[Horse]=Equus_caballus.EquCab3.0.dna.toplevel.fa

declare -A gtf
gtf[Mouse]=Mus_musculus.GRCm38.95.gtf
gtf[Dog]=Canis_familiaris.CanFam3.1.98.gtf
gtf[Rabbit]=Oryctolagus_cuniculus.OryCun2.0.98.gtf
gtf[Macaque]=Macaca_mulatta.Mmul_10.98.gtf
gtf[Pig]=Sus_scrofa.Sscrofa11.1.98.gtf
gtf[Rat]=Rattus_norvegicus.Rnor_6.0.95.gtf
gtf[Cat]=Felis_catus.Felis_catus_9.0.98.gtf
gtf[Marmoset]=Callithrix_jacchus.ASM275486v1.98.gtf
gtf[Opossum]=Monodelphis_domestica.ASM229v1.98.gtf
gtf[Horse]=Equus_caballus.EquCab3.0.98.gtf
###################################################################


cd $OUTDIR

for I in "${!map[@]}"
do
	bsub -n 4 -M 100000 -R "rusage[mem=100000]" -J STARindex \
		-oo ${OUTDIR}/stdouterr_${I}  "mkdir ${OUTDIR}/${I}; \
	STAR-2.6.0a/bin/Linux_x86_64/STAR \
	--runThreadN 4 --runMode genomeGenerate \
	--outFileNamePrefix $I --genomeDir ${OUTDIR}/${I} \
	--genomeFastaFiles ${GENOMES}/${map[$I]} \
	--sjdbGTFfile ${GTFS}/${gtf[$I]} --sjdbOverhang 49 \
	--limitGenomeGenerateRAM=100000000000"
done

	
