# Supplementary material for: LINE retrotransposons characterize mammalian tissue-specific and evolutionarily dynamic regulatory regions
Source: Genome Biol. 2021 Feb 18;22:62. doi: 10.1186/s13059-021-02260-y (PMC7890895; doi:10.1186/s13059-021-02260-y)
Supplement: Supplementary file 9 — Additional file 9: Data S1. The standalone ZIP file containing custom scripts and pipelines produced for this study. [file 13059_2021_2260_MOESM9_ESM.zip › DataS1_20200930/interIndividualOverlap_Switchers.sh]

#!/usr/local/bin/bash

############################## PATHS ##########################


if [ $# -ne 2 ]; then
    echo $0: '
    usage: interIndividualOverlap_Switchers.sh in_regRegions_dir out_dir 
   	
   	recognises files named according to:
	{Species}_{Number}_regRegions_allTissue_mainRegs_{RegRegion}_{tissueShared/tissueSpecific}.txt
	example:	Mouse_1_regRegions_allTissue_mainRegs_activeEnhancer_tissueShared.txt
	
	the numbers are 1-4.   	
	tissues are tissueShared or tissueSpecific
	regulatory regions are:  Promoter activeEnhancer primedEnhancer

   	will find the %shared with every other replicate
   	
   	'
    exit 1
fi

REG=$1
OUT=$2


################################################################

######## make array to map species names to codes in libraries
species=( Mouse Cat )

regions=( promoterSwitch enhancerSwitch )

################################################################
echo "overlapping files per species"
for S in  "${species[@]}"
	do
	for R in "${regions[@]}"
	do
		
		files=(${REG}/${S}_*_regRegions_allTissue_parsed_${R}.txt)

		if [ -e ${files[0]} ];
		then
			echo "$S	$R	allTissue"
			
			for N1 in {1..4}
			do
				for N2 in {1..4}
				do
					if [ "$N1" -ne "$N2" ]
					then
					#for file array numbers, which are in 0 encoding
					# subtract 1 from file name
						F1="$(($N1-1))"
						F2="$(($N2-1))"
					
					bedtools2-2.25.0/bin/bedtools intersect \
						-wa -wb -a ${files[${F1}]} \
						-b ${REG}/${S}_${N2}_regRegions_allTissue_parsed.txt\
						> ${OUT}/${S}_${R}_allTissue_${N1}_to_${N2}.txt
					bedtools2-2.25.0/bin/bedtools intersect \
						-wa -wb -a ${files[${F2}]} \
						-b ${REG}/${S}_${N1}_regRegions_allTissue_parsed.txt \
						> ${OUT}/${S}_${R}_allTissue_${N2}_to_${N1}.txt
					fi	
				done
			done
 		fi
		
	done
done
