# Supplementary material for: LINE retrotransposons characterize mammalian tissue-specific and evolutionarily dynamic regulatory regions
Source: Genome Biol. 2021 Feb 18;22:62. doi: 10.1186/s13059-021-02260-y (PMC7890895; doi:10.1186/s13059-021-02260-y)
Supplement: Supplementary file 9 — Additional file 9: Data S1. The standalone ZIP file containing custom scripts and pipelines produced for this study. [file 13059_2021_2260_MOESM9_ESM.zip › DataS1_20200930/merge_regRegions_perSpecies.sh]

#!/usr/local/bin/bash

############################## PATHS ##########################


if [ $# -ne 2 ]; then
    echo $0: '
    usage: merge_regRegions_perSpecies.sh in_path out_path
   	
   	will take regulatory regions called per tissue and make one master table per species
   	the table will have all the regulatory elements and their tissue of origin
   	if a regulatory element has 50% overlap with another element from another tissue or of another type, it will merge them into one
   	only takes into account promoters, primed enhancers and active enhancers

   	'
    exit 1
fi

IN=$1
OUT=$2

################################################################

######## make array to map species names to codes in libraries
#  
species=( Macaque Opossum Mouse Dog Cow Rabbit Pig Rat Cat Marmoset Horse )

declare -A region

region[H3K27ac+H3K4me3]=Promoter
region[H3K27ac-H3K4me3+H3K4me1]=activeEnhancer
region[H3K4me1-H3K27ac-H3K4me3]=primedEnhancer

################################################################
for S in "${species[@]}"
do
	echo "$S"
	if ls ${OUT}/${S}*tmp 1> /dev/null 2>&1
	then
		rm ${OUT}/${S}*tmp
	fi
	for R in  "${!region[@]}"
	do
		echo "	${R}->${region[$R]}"
		echo "	Combining all tissues"	
		# Liver
		bedtools2-2.25.0/bin/bedtools intersect -f 0.5 -F 0.5 -e -v \
			-a ${IN}/${S}*Liver*${R}.bed \
			-b ${IN}/${S}*Muscle*${R}.bed ${IN}/${S}*Brain*${R}.bed \
			${IN}/${S}*Testis*${R}.bed \
				>> ${OUT}/${S}_${R}_noOverlap.tmp
		bedtools2-2.25.0/bin/bedtools intersect -wa  -f 0.5 -F 0.5 -e \
			-a ${IN}/${S}*Liver*${R}.bed \
			-b ${IN}/${S}*Muscle*${R}.bed ${IN}/${S}*Brain*${R}.bed \
			${IN}/${S}*Testis*${R}.bed \
			| sort -k1,1 -k2,2n | uniq \
			>> ${OUT}/${S}_${R}_Overlap.tmp
	
		# Muscle
		bedtools2-2.25.0/bin/bedtools intersect -f 0.5 -F 0.5 -e -v \
			-a ${IN}/${S}*Muscle*${R}.bed \
			-b ${IN}/${S}*Liver*${R}.bed ${IN}/${S}*Brain*${R}.bed \
			${IN}/${S}*Testis*${R}.bed \
			>> ${OUT}/${S}_${R}_noOverlap.tmp
		bedtools2-2.25.0/bin/bedtools intersect -wa  -f 0.5 -F 0.5 -e \
			-a ${IN}/${S}*Muscle*${R}.bed \
			-b ${IN}/${S}*Liver*${R}.bed ${IN}/${S}*Brain*${R}.bed \
			${IN}/${S}*Testis*${R}.bed \
			| sort -k1,1 -k2,2n | uniq \
			>> ${OUT}/${S}_${R}_Overlap.tmp

		# Brain
		bedtools2-2.25.0/bin/bedtools intersect -f 0.5 -F 0.5 -e -v \
			-a ${IN}/${S}*Brain*${R}.bed \
			-b ${IN}/${S}*Liver*${R}.bed ${IN}/${S}*Muscle*${R}.bed \
			${IN}/${S}*Testis*${R}.bed \
			>> ${OUT}/${S}_${R}_noOverlap.tmp
		bedtools2-2.25.0/bin/bedtools intersect -wa -f 0.5 -F 0.5 -e \
			-a ${IN}/${S}*Brain*${R}.bed \
			-b ${IN}/${S}*Liver*${R}.bed ${IN}/${S}*Muscle*${R}.bed \
			${IN}/${S}*Testis*${R}.bed \
			| sort -k1,1 -k2,2n | uniq \
			>> ${OUT}/${S}_${R}_Overlap.tmp

		# Testis
		bedtools2-2.25.0/bin/bedtools intersect -f 0.5 -F 0.5 -e -v \
			-a ${IN}/${S}*Testis*${R}.bed \
			-b ${IN}/${S}*Liver*${R}.bed ${IN}/${S}*Muscle*${R}.bed \
			${IN}/${S}*Brain*${R}.bed \
			>>  ${OUT}/${S}_${R}_noOverlap.tmp
		bedtools2-2.25.0/bin/bedtools intersect -wa -f 0.5 -F 0.5 -e \
			-a ${IN}/${S}*Testis*${R}.bed \
			-b ${IN}/${S}*Liver*${R}.bed ${IN}/${S}*Muscle*${R}.bed \
			${IN}/${S}*Brain*${R}.bed \
			| sort -k1,1 -k2,2n | uniq \
			>>  ${OUT}/${S}_${R}_Overlap.tmp
	
	
		## take the ones that overlap and merge them using bedtools
		cat ${OUT}/${S}_${R}*_Overlap.tmp | sort -k1,1 -k2,2n > \
			${OUT}/${S}_${R}_UnMerged_Overlap.tmp
		bedtools2-2.25.0/bin/bedtools merge -c 4 -o collapse \
			-i ${OUT}/${S}_${R}_UnMerged_Overlap.tmp > ${OUT}/${S}_${R}_Merged_Overlap.tmp
	
		## add on the ones that do not overlap with cat
		cat ${OUT}/${S}_${R}*_noOverlap.tmp ${OUT}/${S}_${R}_Merged_Overlap.tmp \
			| sort -k1,1 -k2,2n > ${OUT}/${S}_${region[$R]}_allTissue.txt
	
		
		if ls ${OUT}/${S}*tmp 1> /dev/null 2>&1
		then
			rm ${OUT}/*tmp
 		fi
	
	done
	
	echo "		merging All RegRegions"
	#  Promoters
	bedtools2-2.25.0/bin/bedtools intersect -f 0.5 -r -v \
		-a ${OUT}/${S}_Promoter_allTissue.txt \
		-b ${OUT}/${S}_activeEnhancer_allTissue.txt \
		 ${OUT}/${S}_primedEnhancer_allTissue.txt > \
		${OUT}/${S}_noOverlap.tmp
	bedtools2-2.25.0/bin/bedtools intersect -wa -f 0.5 -r  \
		-a ${OUT}/${S}_Promoter_allTissue.txt \
		-b ${OUT}/${S}_activeEnhancer_allTissue.txt \
		${OUT}/${S}_primedEnhancer_allTissue.txt \
		| sort -k1,1 -k2,2n | uniq > \
		${OUT}/${S}_Overlap.tmp
	
	#  Active Enhancers
	bedtools2-2.25.0/bin/bedtools intersect -f 0.5 -r -v \
		-a ${OUT}/${S}_activeEnhancer_allTissue.txt \
		-b ${OUT}/${S}_Promoter_allTissue.txt \
		 ${OUT}/${S}_primedEnhancer_allTissue.txt >> \
		${OUT}/${S}_noOverlap.tmp
	bedtools2-2.25.0/bin/bedtools intersect -wa -f 0.5 -r  \
		-a ${OUT}/${S}_activeEnhancer_allTissue.txt \
		-b ${OUT}/${S}_Promoter_allTissue.txt \
		${OUT}/${S}_primedEnhancer_allTissue.txt \
		| sort -k1,1 -k2,2n | uniq >> \
		${OUT}/${S}_Overlap.tmp
	
	#  Primed Enhancers
	bedtools2-2.25.0/bin/bedtools intersect -f 0.5 -r -v \
		-a ${OUT}/${S}_primedEnhancer_allTissue.txt \
		-b ${OUT}/${S}_Promoter_allTissue.txt \
		 ${OUT}/${S}_activeEnhancer_allTissue.txt >> \
		${OUT}/${S}_noOverlap.tmp
	bedtools2-2.25.0/bin/bedtools intersect -wa -f 0.5 -r  \
		-a ${OUT}/${S}_primedEnhancer_allTissue.txt \
		-b ${OUT}/${S}_Promoter_allTissue.txt \
		${OUT}/${S}_activeEnhancer_allTissue.txt \
		| sort -k1,1 -k2,2n | uniq >> \
		${OUT}/${S}_Overlap.tmp
	
	cat ${OUT}/${S}_Overlap.tmp | sort -k1,1 -k2,2n > \
		${OUT}/${S}_UnMerged_Overlap.tmp
	bedtools2-2.25.0/bin/bedtools merge -c 4 -o collapse \
		-i ${OUT}/${S}_UnMerged_Overlap.tmp > ${OUT}/${S}_Merged_Overlap.tmp
	cat ${OUT}/${S}_noOverlap.tmp ${OUT}/${S}_Merged_Overlap.tmp \
		| sort -k1,1 -k2,2n >  ${OUT}/${S}_regRegions_allTissue.txt
	
	if ls ${OUT}/${S}*tmp 1> /dev/null 2>&1
	then
		rm ${OUT}/*tmp
 	fi
	
	# this filters out regions "switching" between promoter and enhancer activity
	# it also makes a nicer table to parse
	parse_perSpecies_regRegions.pl \
		${OUT}/${S}_regRegions_allTissue.txt \
		${OUT}/${S}_regRegions_allTissue
done
