# Supplementary material for: LINE retrotransposons characterize mammalian tissue-specific and evolutionarily dynamic regulatory regions
Source: Genome Biol. 2021 Feb 18;22:62. doi: 10.1186/s13059-021-02260-y (PMC7890895; doi:10.1186/s13059-021-02260-y)
Supplement: Supplementary file 9 — Additional file 9: Data S1. The standalone ZIP file containing custom scripts and pipelines produced for this study. [file 13059_2021_2260_MOESM9_ESM.zip › DataS1_20200930/make_repeat_bed.pl]

#!/usr/local/bin/perl
 
use strict;
use warnings;
use Getopt::Long;

my $in;
my $out;


my $USAGE="Given a .out file from repeat masker, will make a bed file. 
\n\nusage:\tmake_repeat_bed.pl -in Species.fa.out -out Species_repeatMask.gtf\n";

GetOptions( 'in=s' => \$in, 
	'out=s' => \$out);
die $USAGE unless ($in and $out);

open(IN, "$in") or die "cannot open $in\n";
open(OUT, ">$out") or die "cannot make $out\n";
print OUT "#chr\tstart\tend\tname\tstrand\tclass\tfamily\tper_substitutions\n";
while(<IN>) {
	chomp;
	# headers have no digits in them
	next if ($_ !~ /\d+/);
	my $string = $_;
	
	# parse repeatmasker output
	# remove whitespace at beginning of line
	$string =~ s/^\s+//;
	
	# replace all whitespace with a tab
	# makes tab-delimited string
	$string =~ s/\s+/\t/g;
	my @col = split(/\t/,$string);
	
	
	print OUT $col[4], "\t", $col[5], "\t", $col[6], "\t",
		$col[9];
	# repeatMasker uses "C" for - strand, + for positive
	if ($col[8] eq "C") {
		print OUT "\t-";
	}
	elsif ($col[8] eq "+") {
		print OUT "\t", $col[8];
	}
	else {
		print "warning, missformed strand:\t", $col[8], "\n";
	}
	
 	if ($col[10] =~ /(.*)\/(.*)/) {
 		print OUT "\t", $1, "\t", $2, "\t", $col[1], "\n";
 	}
 	else {
 		print OUT "\t", $col[10], "\t", $col[10], "\t", $col[1], "\n";
 	}
}
close(IN);
close(OUT);
