# Supplementary material for: LINE retrotransposons characterize mammalian tissue-specific and evolutionarily dynamic regulatory regions
Source: Genome Biol. 2021 Feb 18;22:62. doi: 10.1186/s13059-021-02260-y (PMC7890895; doi:10.1186/s13059-021-02260-y)
Supplement: Supplementary file 9 — Additional file 9: Data S1. The standalone ZIP file containing custom scripts and pipelines produced for this study. [file 13059_2021_2260_MOESM9_ESM.zip › DataS1_20200930/merge_cross-species_switchers.sh]

#!/usr/local/bin/bash

############################## PATHS ##########################


if [ $# -ne 3 ]; then
    echo $0: '
    usage: merge_cross-species_switchers.sh in_regRegions in_aligned out_path
   	
   	given a directory with all active regulatory elements projected to mouse,
   		will divide that file by regulatory region and merge those regulatory regions
   	
    in in_regRegions needs a file named like:
    {Species}_regRegions_allTissue_parsed.txt

   	in in_raligned needs files named like: 
  	{Species}_.*_to_Mouse
    Mouse_.*_to_{Species}
  	
   	'
    exit 1
fi

REG=$1
IN=$2
OUT=$3

################################################################

######## make array to map species names to codes in libraries
regions=( Promoter activeEnhancer primedEnhancer promoterSwitch enhancerSwitch )

################################################################
echo "combining pairwise alignments"
#cat together all the regions aligned to mouse, as well as Mouse active regions 
cat ${IN}/*_to_Mouse \
   | sort -k1,1 -k2,2n | cut -f 1,2,3,5,6,7 \
   > ${OUT}/tmp1 

#for mouse, get the alignable regions 
cat ${IN}/Mouse*_to_Cat ${IN}/Mouse*_to_Dog  ${IN}/Mouse*_to_Horse  ${IN}/Mouse*_to_Macaque \
   ${IN}/Mouse*_to_Marmoset  ${IN}/Mouse_*to_Opossum  ${IN}/Mouse*_to_Pig \
    ${IN}/Mouse*_to_Rabbit  ${IN}/Mouse*_to_Rat \
    | cut -f 4,5,6,7 | sed 's/:/\t/' | sed 's/-/\t/' | sort -k1,1 -k2,2n | uniq \
    > ${OUT}/tmp2 

#cat these two together
cat ${OUT}/tmp1 ${OUT}/tmp2 | sort -k1,1 -k2,2n > ${OUT}/AllSpecies_AllRegulatoryElements_toMouse_Unmerged.txt
rm ${OUT}/tmp*

echo "  renaming"
awk '$4 ~ /Promoter,/ {print $1 "\t" $2 "\t" $3 "\t" "promoterSwitch" "\t" $5 "\t" $6}' \
${OUT}/AllSpecies_AllRegulatoryElements_toMouse_Unmerged.txt  > ${OUT}/temp_1.txt
awk '$4 ~ /Enhancer,/ && $4 !~ /Promoter/ {print $1 "\t" $2 "\t" $3 "\t" "enhancerSwitch" "\t" $5 "\t" $6}'  \
${OUT}/AllSpecies_AllRegulatoryElements_toMouse_Unmerged.txt >> ${OUT}/temp_1.txt
awk '$4 !~ /,/' ${OUT}/AllSpecies_AllRegulatoryElements_toMouse_Unmerged.txt >> ${OUT}/temp_1.txt

echo "  sorting"
sort -k 1,1 -k 2,2n ${OUT}/temp_1.txt > ${OUT}/allRegRegions_renamedSwitch_unmerged.txt 

rm ${OUT}/temp_1.txt

echo "  merging"
bedtools2-2.25.0/bin/bedtools merge \
	-c 4,6 -o distinct -i ${OUT}/allRegRegions_renamedSwitch_unmerged.txt \
	> ${OUT}/allRegRegions_alignable_renamedSwitch_merged.txt

echo "adding the unaligned portion"
cat ${IN}/Cat*_to_Mouse ${IN}/Dog*_to_Mouse ${IN}/Horse*_to_Mouse ${IN}/Macaque*_to_Mouse \
   ${IN}/Marmoset*_to_Mouse ${IN}/Opossum*_to_Mouse ${IN}/Pig*_to_Mouse \
    ${IN}/Rabbit*_to_Mouse ${IN}/Rat*_to_Mouse \
    | cut -f 7 | sort | uniq > ${OUT}/AllSpecies_Aligned_Regions_ids.txt

cat ${IN}/Mouse*_to_Cat ${IN}/Mouse*_to_Dog  ${IN}/Mouse*_to_Horse  ${IN}/Mouse*_to_Macaque \
   ${IN}/Mouse*_to_Marmoset  ${IN}/Mouse_*to_Opossum  ${IN}/Mouse*_to_Pig \
    ${IN}/Mouse*_to_Rabbit  ${IN}/Mouse*_to_Rat \
    | cut -f 7 | sort | uniq >> ${OUT}/AllSpecies_Aligned_Regions_ids.txt

for I in ${REG}/*_regRegions_allTissue_parsed.txt
  do N=$(basename $I _regRegions_allTissue_parsed.txt)
  #echo $N
  get_regRegions_notMatching.pl \
   -in $I -l ${OUT}/AllSpecies_Aligned_Regions_ids.txt -c 6 \
    -out ${OUT}/${N}_unAligned.txt
done

cat ${OUT}/*_unAligned.txt > ${OUT}/temp_unaligned
rm ${OUT}/*_unAligned.txt

# rename the siwtchers and remove a column to match the alignments
echo "  renaming"
awk '$4 ~ /Promoter,/ {print $1 "\t" $2 "\t" $3 "\t" "promoterSwitch" "\t" $6}' \
  ${OUT}/temp_unaligned > ${OUT}/AllSpecies_unalignable.txt
awk '$4 ~ /Enhancer,/ && $4 !~ /Promoter/ {print $1 "\t" $2 "\t" $3 "\t" "enhancerSwitch" "\t" $6}'  \
  ${OUT}/temp_unaligned >> ${OUT}/AllSpecies_unalignable.txt
awk '$4 !~ /,/ {print $1 "\t" $2 "\t" $3 "\t" $4 "\t" $6}' ${OUT}/temp_unaligned \
   >> ${OUT}/AllSpecies_unalignable.txt

rm ${OUT}/temp_unaligned

#### check columns! ####
cat ${OUT}/allRegRegions_alignable_renamedSwitch_merged.txt ${OUT}/AllSpecies_unalignable.txt \
  > ${OUT}/allRegRegions_alignable_unalignable_renamedSwitch.txt

echo "parsing all"	
parse_betweenSpecies_regRegions.pl \
	${OUT}/allRegRegions_alignable_unalignable_renamedSwitch.txt \
  ${OUT}/allRegRegions_alignable_unalignable_renamedSwitch_Parsed.txt

echo "counting all"
cut -f 4,8,9 ${OUT}/allRegRegions_alignable_unalignable_renamedSwitch_Parsed.txt | sort | uniq -c \
  | awk '{print $2 "\t" $3 "\t" $4 "\t" $1}' \
  > ${OUT}/AlignableUnalignableRegulatoryRegions_Species_Tissues_Counts.txt


for R in "${regions[@]}"
  do
    grep "${R}" ${OUT}/allRegRegions_alignable_unalignable_renamedSwitch_Parsed.txt \
      > ${OUT}/${R}_renamedSwitch_Parsed.txt
    count_species_tissue2.pl ${OUT}/${R}_renamedSwitch_Parsed.txt \
      $R ${OUT}/${R}_species_tissue_counts.txt
done
