# Supplementary material for: LINE retrotransposons characterize mammalian tissue-specific and evolutionarily dynamic regulatory regions
Source: Genome Biol. 2021 Feb 18;22:62. doi: 10.1186/s13059-021-02260-y (PMC7890895; doi:10.1186/s13059-021-02260-y)
Supplement: Supplementary file 9 — Additional file 9: Data S1. The standalone ZIP file containing custom scripts and pipelines produced for this study. [file 13059_2021_2260_MOESM9_ESM.zip › DataS1_20200930/enrichment_ChIP_EnsemblValidation_perTissue.sh]

#!/usr/local/bin/bash

############################## PATHS ##########################


if [ $# -ne 3 ]; then
    echo $0: '
    usage: enrichment_ChIP_EnsemblValidation_perTissues.sh path_to_ChIP path_to_regions path_to_out
   	
   	path_to_ChIP - ChIP-seq enrichment averaged across tissues 
   	path_to_regions - regions of interest to plot ChIP-seq enrichment in
   	'
    exit 1
fi

CHIP=$1
REG=$2
OUT=$3

################################################################

######## make array to map species names to codes in libraries
# 
region=( Promoter Enhancer )
tissue=( Liver Muscle Brain Testis )
################################################################


for R in "${region[@]}"
do
	for T in "${tissue[@]}"
	do
		bsub -J profile -M 15000 -R "rusage[mem=15000]" \
		-oo ${OUT}/stdouterr_Mouse_Ensembl_heatmap_${R}_${T} \
		"source ~/.bashrc_tetoolkit; conda activate deeptools; 
		computeMatrix scale-regions  \
			--numberOfProcessors 5 \
			--beforeRegionStartLength 2000 --afterRegionStartLength 2000 \
			--missingDataAsZero \
			--regionBodyLength 2000 --skipZeros  \
			--samplesLabel H3K4me3 H3K4me1 H3K27ac \
			-S ${CHIP}/Mouse_${T}_H3K4me3.bw \
			${CHIP}/Mouse_${T}_H3K4me1.bw ${CHIP}/Mouse_${T}_H3K27ac.bw \
			-R ${REG}/Mouse_regRegions_allTissue_parsed_OverlapEnsembl_${R}_${T}.txt \
			${REG}/Mouse_regRegions_allTissue_parsed_Novel_${R}_${T}.txt ${REG}/Mouse_Ensembl_notFound_${R}.txt \
			-o ${OUT}/Mouse_${R}_${T}_ChIP-seq.mat.gz 

		plotHeatmap --startLabel Start --endLabel End \
			--xAxisLabel \"Distance (Kb)\"  --plotTitle \"${R} ${T}\" \
			--regionsLabel EnsemblOverlap Novel EnsemblNotFound \
			--yAxisLabel \"Read enrichment\" \
			--yMin 0 --yMax 80 20 50 \
			--zMin 0 --zMax 80 20 50 \
			--colorMap Oranges Blues Greens \
			--missingDataColor 1 \
			-m ${OUT}/Mouse_${R}_${T}_ChIP-seq.mat.gz  \
			-out ${OUT}/Mouse_${R}_${T}_ChIP-seq_20200906.svg "
	done
done
