# Supplementary material for: LINE retrotransposons characterize mammalian tissue-specific and evolutionarily dynamic regulatory regions
Source: Genome Biol. 2021 Feb 18;22:62. doi: 10.1186/s13059-021-02260-y (PMC7890895; doi:10.1186/s13059-021-02260-y)
Supplement: Supplementary file 9 — Additional file 9: Data S1. The standalone ZIP file containing custom scripts and pipelines produced for this study. [file 13059_2021_2260_MOESM9_ESM.zip › DataS1_20200930/repeat_divergence_from_consensus_L1_L2.sh]

#!/usr/local/bin/bash

############################## PATHS ##########################


if [ $# -ne 4 ]; then
    echo $0: '
    usage: repeat_divergence_from_consensus_L1_L2.sh in_repeat_dir in_speciesSpecific_dir in_Switcher_dir out_dir 
   	
   	requires input files to be named 
   	For Species Specific
   	{Species}_{RegRegion}_speciesSpecific_repetitive.txt
   	
   	For evolutionarily dynamic regions
	{Species}_{RegRegion}_EvolutionarySwitchers.txt

   	will overlap them with pre-pepared bed files of repeats
   	
   	'
    exit 1
fi

REP=$1
SPEC=$2
SHARE=$3
OUT=$4


################################################################

######## make array to map species names to codes in libraries
# 
declare -A species
species[Mouse]=Mus_musculus.GRCm38.dna.primary_assembly.fa.bed
species[Dog]=Canis_familiaris.CanFam3.1.dna.toplevel.fa.bed
species[Rabbit]=Oryctolagus_cuniculus.OryCun2.0.dna.toplevel.fa.bed
species[Macaque]=Macaca_mulatta.Mmul_10.dna.toplevel.fa.bed
species[Pig]=Sus_scrofa.Sscrofa11.1.dna.toplevel.fa.bed
species[Rat]=Rattus_norvegicus.Rnor_6.0.dna.toplevel.fa.bed
species[Cat]=Felis_catus.Felis_catus_9.0.dna.toplevel.fa.bed
species[Marmoset]=Callithrix_jacchus.ASM275486v1.dna.toplevel.fa.bed
species[Horse]=Equus_caballus.EquCab3.0.dna.toplevel.fa.bed
species[Opossum]=Monodelphis_domestica.ASM229v1.dna.toplevel.fa.bed

shared=( tissueShared tissueSpecific )
elements=( Promoter activeEnhancer primedEnhancer )
################################################################
rm ${OUT}/LINE_L1_L2_divergence.txt
touch ${OUT}/LINE_L1_L2_divergence.txt

for S in  "${!species[@]}"
do
	echo "$S"	
	for E in "${elements[@]}"
	do
	echo "	$E"
		for H in "${shared[@]}"
		do
		echo "		$H"
			if [ -e "${SPEC}/${S}_${E}_speciesSpecific_repetitive.txt" ]
				then 
				
				# for species-specific
				# extract those that overlap regulatory regions
				# and overlap LINE L1 or LINE L2
		 		awk -F "\t" -v var=${S} 'BEGIN{OFS="\t";}
		 			{if ($12 == "LINE" && ($13 == "L1" || $13 == "L2")) 
		 			{print $7, $8, $9, $10, $11, $12, $13, $14,
		 			 $4, "speciesSpecific", var }}' \
		 		 "${SPEC}/${S}_${E}_speciesSpecific_repetitive.txt" \
		 		 >> ${OUT}/LINE_L1_L2_divergence.txt

		 		# for switchers
				# extract those that overlap regulatory regions
				# and overlap LINE L1 or LINE L2
		 		awk -F "\t" -v var=${S} 'BEGIN{OFS="\t";}
		 			{if ($12 == "LINE" && ($13 == "L1" || $13 == "L2")) 
		 			{print $7, $8, $9, $10, $11, $12, $13, $14,
		 			 $4, "Switcher", var }}' \
		 		 "${SHARE}/${S}_${E}_EvolutionarySwitchers_repetitive.txt" \
		 		 >> ${OUT}/LINE_L1_L2_divergence.txt
			fi
		done
	done
	echo "	all"
	# from all, extract those that DO NOT overlap regulatory regions
	# but are LINE L1 or LINE L2
	~/software/bedtools2-2.25.0/bin/bedtools intersect -v \
		-a "${REP}/${species[$S]}" \
		-b ${OUT}/LINE_L1_L2_divergence.txt \
		| awk -F "\t" -v var=${S} 'BEGIN{OFS="\t";} {
			if ($6 == "LINE" && ($7 == "L1" || $7 == "L2")) 
			{print $0, "wholeGenome", "wholeGenome", var}}' \
		>> ${OUT}/LINE_L1_L2_divergence.txt
done
