# Supplementary material for: LINE retrotransposons characterize mammalian tissue-specific and evolutionarily dynamic regulatory regions
Source: Genome Biol. 2021 Feb 18;22:62. doi: 10.1186/s13059-021-02260-y (PMC7890895; doi:10.1186/s13059-021-02260-y)
Supplement: Supplementary file 9 — Additional file 9: Data S1. The standalone ZIP file containing custom scripts and pipelines produced for this study. [file 13059_2021_2260_MOESM9_ESM.zip › DataS1_20200930/average_RNA_enrichment.sh]

#!/usr/local/bin/bash

############################## PATHS ##########################


if [ $# -ne 3 ]; then
    echo $0: '
    usage: average_RNA_enrichment.sh path_to_input_dir chrom_sizes_dir path_to_result_dir
   	
   	will use wiggle tools to get the average enrichment of all replicates of histone enrichment. needfiles named like:
   {Species}_*_{Tissue}_{HistoneModification}_*.bw
   	'
    exit 1
fi

IN=$1
CHROM=$2
OUT=$3

################################################################

######## make array to map species names to codes in libraries
declare -A species
# species[Mouse]=Mus_musculus.GRCm38.dna.primary_assembly.fa_length
species[Dog]=Canis_familiaris.CanFam3.1.dna.toplevel.fa_length
species[Rabbit]=Oryctolagus_cuniculus.OryCun2.0.dna.toplevel.fa_length
species[Macaque]=Macaca_mulatta.Mmul_10.dna.toplevel.fa_length
species[Pig]=Sus_scrofa.Sscrofa11.1.dna.toplevel.fa_length
species[Rat]=Rattus_norvegicus.Rnor_6.0.dna.toplevel.fa_length
species[Cat]=Felis_catus.Felis_catus_9.0.dna.toplevel.fa_length
species[Marmoset]=Callithrix_jacchus.ASM275486v1.dna.toplevel.fa_length
species[Horse]=Equus_caballus.EquCab3.0.dna.toplevel.fa_length
species[Opossum]=Monodelphis_domestica.ASM229v1.dna.toplevel.fa_length

declare -A map
map[Mouse]=mm10BL
map[Dog]=canFam
map[Rabbit]=oryCun
map[Macaque]=rheMac
map[Pig]=susScr
map[Rat]=rn5
map[Cat]=felCat
map[Marmoset]=calJac
map[Horse]=equCab
map[Opossum]=monDom

declare -A tissue
tissue[liver]=Liver
tissue[muscle]=Muscle
tissue[brain]=Brain
tissue[testis]=Testis


################################################################

for S in "${!species[@]}"
do
	for T in "${!tissue[@]}"
	do
		bsub -J mean -M 3000 -R "rusage[mem=3000]" \
			-oo ${OUT}/stdouterr_${S}_${tissue[$T]} \
		"wiggletools max ${IN}/*_${T}_*${map[$S]}*.bw \
			> ${OUT}/${S}_${tissue[$T]}_RNA.wig
		wigToBigWig \
			${OUT}/${S}_${tissue[$T]}_RNA.wig ${CHROM}/${species[$S]} \
			${OUT}/${S}_${tissue[$T]}_RNA.bw
		rm  ${OUT}/${S}_${tissue[$T]}_RNA.wig"

	done
done
