# Supplementary material for: LINE retrotransposons characterize mammalian tissue-specific and evolutionarily dynamic regulatory regions
Source: Genome Biol. 2021 Feb 18;22:62. doi: 10.1186/s13059-021-02260-y (PMC7890895; doi:10.1186/s13059-021-02260-y)
Supplement: Supplementary file 9 — Additional file 9: Data S1. The standalone ZIP file containing custom scripts and pipelines produced for this study. [file 13059_2021_2260_MOESM9_ESM.zip › DataS1_20200930/run_trimmomatic_RNAseq.sh]

#!/usr/local/bin/bash


############################## PATHS ##########################$species{$col[4]}$species{$col[4]}

if [ $# -ne 2 ]; then
    echo $0: '
    usage: run_trimmomatic_RNAseq.sh path_to_in_reads_dir path_to_result_dir
   	
   	will make mergeReads and trimReads dir in out_dir
   	will merge all multiflowcell *fq.gz samples to new ones
   	'
    exit 1
fi

IN=$1
OUT=$2


################################################################
mkdir ${OUT}/mergeReads
mkdir ${OUT}/mergeReads/fastqc

mkdir ${OUT}/trimReadsMerged
mkdir ${OUT}/trimReadsMerged/fastqc

echo "merging reads to ${OUT}/mergeReads"
for I in ${IN}/*p1.fq.gz
do
	#echo "$I"
	
	NAME=$(basename $I p1.fq.gz)
	#echo "	$NAME"
	BASE=$(echo $NAME | cut -d "_" -f 1,2,3,4,5,6) 
	
	files=(${IN}/${BASE}*p1.fq.gz)
	#echo "${#files[@]}" 
	if [ ${#files[@]} -eq 1 ] 
	then 
		#echo "single"
	  	cp ${IN}/${NAME}p1.fq.gz ${OUT}/mergeReads/${BASE}_p1.fq.gz
		cp ${IN}/${NAME}p2.fq.gz ${OUT}/mergeReads/${BASE}_p2.fq.gz
	else 
		 cat ${IN}/${BASE}*p1.fq.gz > ${OUT}/mergeReads/${BASE}_p1.fq.gz
		 cat ${IN}/${BASE}*p2.fq.gz > ${OUT}/mergeReads/${BASE}_p2.fq.gz
	fi
done

echo "submitting trimming jobs to ${OUT}/trimReadsMerged"

for T in ${OUT}/mergeReads/*p1.fq.gz
do
	LIB=$(basename $T p1.fq.gz)
	bsub -oo ${OUT}/trimReadsMerged/stdouterr_${LIB} \
	 		-J trim  "fastqc -q -t 4 \
	 	--noextract -o ${OUT}/mergeReads/fastqc \
	 	${OUT}/mergeReads/${LIB}*fq.gz;\
	 	java -jar trimmomatic-0.33.jar \
	 	PE -phred33 -threads 4\
		${OUT}/mergeReads/${LIB}p1.fq.gz  \
		${OUT}/mergeReads/${LIB}p2.fq.gz  \
		${OUT}/trimReadsMerged/${LIB}p1_paired.fq.gz \
 		${OUT}/trimReadsMerged/${LIB}p1_unpaired.fq.gz \
 		${OUT}/trimReadsMerged/${LIB}p2_paired.fq.gz \
 		${OUT}/trimReadsMerged/${LIB}p2_reverse_unpaired.fq.gz \
 	ILLUMINACLIP:/homes/roller/software/Trimmomatic-0.33/adapters/TruSeq3-PE.fa:2:30:10 \
 	LEADING:3 TRAILING:3 SLIDINGWINDOW:4:15 MINLEN:36; \~/software/FastQC/fastqc -q -t 4 \
	 		--noextract -o ${OUT}/trimReadsMerged/fastqc \
	 		${OUT}/trimReadsMerged/${LIB}*_paired.fq.gz;"
done
