# Supplementary material for: LINE retrotransposons characterize mammalian tissue-specific and evolutionarily dynamic regulatory regions
Source: Genome Biol. 2021 Feb 18;22:62. doi: 10.1186/s13059-021-02260-y (PMC7890895; doi:10.1186/s13059-021-02260-y)
Supplement: Supplementary file 9 — Additional file 9: Data S1. The standalone ZIP file containing custom scripts and pipelines produced for this study. [file 13059_2021_2260_MOESM9_ESM.zip › DataS1_20200930/enrichment_cross_species_allTissue.sh]

#!/usr/local/bin/bash

############################## PATHS ##########################


if [ $# -ne 2 ]; then
    echo $0: '
    usage: enrichment_cross_species_allTissue.sh path_to_species_averages path_to_out
   	
   	'
    exit 1
fi

IN=$1
OUT=$2

################################################################

######## make array to map species names to codes in libraries
species=( Mouse Rat Dog Cat )


factor=( H3K4me3 H3K27ac H3K4me1)

region=( activePromoters activePromoters_control activeEnhancers activeEnhancers_control )

################################################################

for S in "${species[@]}"
do

	for R in "${region[@]}"
	do
		
	awk -v var2=${R} '$1 == "RNA"\
	 		&& $2 ~ var2 \
		{print $0}' \
		${IN}/${S}_RNA-seq.txt \
		>> ${OUT}/Signal_${R}Region_RNA.txt
		for F in "${factor[@]}"
		do
			awk -v var2=${R} -v var3=${F} \
				'$1 == var3 && $2 ~ var2 \
			{print $0}' \
			${IN}/${S}_ChIP-seq.txt \
			>> ${OUT}/Signal_${R}Region_${F}.txt
		done
	done
done

echo "making average in	${OUT}/AllSpecies_Switchers_Signal.txt"

for R in "${region[@]}"
do

	awk 'BEGIN { OFS = "\t"}; {for(i=3; i<=NF; i++) \
	{a[i]+=$i; if($i!="") b[i]++}}; \
	END {for(i=3; i<=NF; i++) printf "%s%s", \
	a[i]/b[i], (i==NF?ORS:OFS)}' ${OUT}/Signal_${R}Region_H3K4me3.txt \
	 | awk -v reg=${R} '{print reg "\t" "H3K4me3" "\t" $0}' \
	>> ${OUT}/AllSpecies_Switchers_Signal.txt
    
    awk 'BEGIN { OFS = "\t"}; {for(i=3; i<=NF; i++) \
	{a[i]+=$i; if($i!="") b[i]++}}; \
	END {for(i=3; i<=NF; i++) printf "%s%s", \
	a[i]/b[i], (i==NF?ORS:OFS)}' ${OUT}/Signal_${R}Region_H3K27ac.txt \
	 | awk -v reg=${R} '{print reg "\t" "H3K27ac" "\t" $0}' \
	>> ${OUT}/AllSpecies_Switchers_Signal.txt
	
	awk 'BEGIN { OFS = "\t"}; {for(i=3; i<=NF; i++) \
	{a[i]+=$i; if($i!="") b[i]++}}; \
	END {for(i=3; i<=NF; i++) printf "%s%s", \
	a[i]/b[i], (i==NF?ORS:OFS)}' ${OUT}/Signal_${R}Region_H3K4me1.txt \
	 | awk -v reg=${R} '{print reg "\t" "H3K4me1" "\t" $0}' \
	>> ${OUT}/AllSpecies_Switchers_Signal.txt
    
    awk 'BEGIN { OFS = "\t"}; {for(i=3; i<=NF; i++) \
	{a[i]+=$i; if($i!="") b[i]++}}; \
	END {for(i=3; i<=NF; i++) printf "%s%s", \
	a[i]/b[i], (i==NF?ORS:OFS)}' ${OUT}/Signal_${R}Region_RNA.txt \
	 | awk -v reg=${R} '{print reg "\t" "RNA" "\t" $0}' \
	>> ${OUT}/AllSpecies_Switchers_Signal.txt
	
done
