# Supplementary material for: LINE retrotransposons characterize mammalian tissue-specific and evolutionarily dynamic regulatory regions
Source: Genome Biol. 2021 Feb 18;22:62. doi: 10.1186/s13059-021-02260-y (PMC7890895; doi:10.1186/s13059-021-02260-y)
Supplement: Supplementary file 9 — Additional file 9: Data S1. The standalone ZIP file containing custom scripts and pipelines produced for this study. [file 13059_2021_2260_MOESM9_ESM.zip › DataS1_20200930/interIndividualOverlap_perTissue_calculate.pl]

#!/usr/local/bin/perl

use strict;
use warnings;
use Getopt::Long;

# input and output 
my $regions;
my $comp;
my $out;
my $ref;

# global variables
my %species;
$species{'Mouse'}++;
$species{'Cat'}++;


my %regs;
$regs{'Promoter'}='H3K27ac+H3K4me3';
$regs{'activeEnhancer'}='H3K27ac-H3K4me3+H3K4me1';
$regs{'primedEnhancer'}='H3K4me1-H3K27ac-H3K4me3';


my %tissues;
$tissues{'Liver'}++;
$tissues{'Muscle'}++;
$tissues{'Brain'}++;
$tissues{'Testis'}++;


my %stat;

######################## usage and options ###############################
my $USAGE=("Given a dir with results of all pairwise comparisons between 4 replicates and a dir with the original files passed, will make a table of the numbers of inter-individual conserved binding events.

usage: ./interIndividualOverlap_perTissue_calculate.pl -regions regRegions_perTissue_dir -comp all_pairwise_comparison_dir -out out_file_table.txt \n\n");

GetOptions('regions=s' => \$regions,
	'comp=s' => \$comp, 'out=s' => \$out);
	
die $USAGE unless ($regions and $comp and $out);

######################################

sub count_lines {
	my %uniq;
	open (FILE, $_[0]) or die "cannot open $_[0]\n";
		while(<FILE>) {
			next if (/^#/);
			my @col = split(/\t/, $_);
			$uniq{$col[5]}++;
		}
		my $size = keys %uniq;
		#print $size, "\n";
		return $size;
		
}

###########################################


print "Counting regions\n";

foreach my $s (keys %species) {
	foreach my $r (keys %regs) {
		foreach my $t (keys %tissues) {
			for my $n1 (1 .. 4) {
				# get total of original files (4 reps)
				#${S}_${N}_regRegions_allTissue_mainRegs_${R}_${T}.txt
				$stat{"${s}_${r}_${n1}_${t}"} = 
			count_lines("${regions}/${s}_${n1}_regRegions_allTissue_mainRegs_${r}_${t}.txt");
				for my $n2 (1 .. 4 ) {
					next if $n1 >= $n2;
					$stat{"${s}_${r}_${t}_${n1}_to_${n2}"} = 
				count_lines("${comp}/${s}_${r}_${t}_allTissue_${n1}_to_${n2}.txt");
					$stat{"${s}_${r}_${t}_${n2}_to_${n1}"} = 
				count_lines("${comp}/${s}_${r}_${t}_allTissue_${n2}_to_${n1}.txt");
				}
			}
		}
	}
}

# foreach my $k (keys %stat) {
# 	print $k, "\t", $stat{$k}, "\n";
# }

open (OUT, ">$out") or die "cannot make out file!\n";
print OUT "Species\tRegRegion\tTissue\tRep1\tRep2\t",
	"Rep1->Rep2\tRep1Total\tRep2->Rep1\tRep2Total\t",
	 "PerRep1->Rep2\tPerRep2->Rep1\tAveragePercent\n";

print "\nCalculating interIndividual variation\n";
foreach my $s (keys %species) {
	foreach my $r (keys %regs) {
		foreach my $t (keys %tissues) {
			for my $n1 (1 .. 4) {
				for my $n2 (1..4) {
					next if $n1 >= $n2;
					#print $n1, "\t", $n2, "\n";
					print OUT $s, "\t", $r, "\t", $t, "\t",
						$n1, "\t", $n2, "\t",
						$stat{"${s}_${r}_${t}_${n1}_to_${n2}"},	"\t",
						$stat{"${s}_${r}_${n1}_${t}"}, "\t",
						$stat{"${s}_${r}_${t}_${n2}_to_${n1}"},	"\t",
						$stat{"${s}_${r}_${n2}_${t}"}, "\t",
						
						$stat{"${s}_${r}_${t}_${n1}_to_${n2}"}/
							$stat{"${s}_${r}_${n1}_${t}"}*100, "\t",
						$stat{"${s}_${r}_${t}_${n2}_to_${n1}"}/
							$stat{"${s}_${r}_${n2}_${t}"}*100, "\t",
						
						(($stat{"${s}_${r}_${t}_${n1}_to_${n2}"}/
							$stat{"${s}_${r}_${n1}_${t}"}*100) + 
						($stat{"${s}_${r}_${t}_${n2}_to_${n1}"}/
							$stat{"${s}_${r}_${n2}_${t}"}*100))/2, "\n";
				}
			}
		}
	}
}


close (OUT);
print "Done!\n\n";	
