# Supplementary material for: LINE retrotransposons characterize mammalian tissue-specific and evolutionarily dynamic regulatory regions
Source: Genome Biol. 2021 Feb 18;22:62. doi: 10.1186/s13059-021-02260-y (PMC7890895; doi:10.1186/s13059-021-02260-y)
Supplement: Supplementary file 9 — Additional file 9: Data S1. The standalone ZIP file containing custom scripts and pipelines produced for this study. [file 13059_2021_2260_MOESM9_ESM.zip › DataS1_20200930/get_all_constrained_elements.pl]

#!/usr/local/bin/perl

use strict;
use warnings;
use Getopt::Long;
use Bio::EnsEMBL::Registry;


# input and output 
my $in_species;
my $out;

######################## usage and options ###############################
my $USAGE=("Given an in_species, will make a bed-lie file of all the Constrained GERP elements in Ensembl. Uses 18 eutherian mammals EPO alignment. No alignment or more than one aligned block not considered\nValid in_species names are Ensembl database species \n\n./get_all_constrained_elements.pl -in_species species -out out_file.txt\n\n");

GetOptions( 'in_species=s' => \$in_species,'out=s' => \$out);
	
die $USAGE unless ( $out and $in_species);

##############################################################################

my $registry = 'Bio::EnsEMBL::Registry';
$registry->load_registry_from_db(
	-host => 'ensembldb.ensembl.org',
	-user => 'anonymous'
);


my $methodlink_adaptor = $registry->get_adaptor("Multi", "Compara", "MethodLinkSpeciesSet");
my $constrainlink = $methodlink_adaptor->fetch_by_method_link_type_species_set_name(
	"GERP_CONSTRAINED_ELEMENT", "mammals");

my $methodlink = $methodlink_adaptor->fetch_by_method_link_type_species_set_name(
	"EPO", "mammals");
my $constrain_adaptor = $registry->get_adaptor("Multi", "compara", "ConstrainedElement");

my $dnafrag_adaptor = $registry->get_adaptor("Multi", "Compara", "DnaFrag");


my $slice_adaptor = Bio::EnsEMBL::Registry->get_adaptor(
		$in_species, "Core", "Slice");
 my $slices = $slice_adaptor->fetch_all('toplevel');

open (OUT, ">$out") or die "cannot make $out\n";
print OUT "#Chr\tChrStart\tChrEnd\tScore\tPval\n";
foreach my $slice (@{$slices}) {
	my $constrainedElements = $constrain_adaptor->
		fetch_all_by_MethodLinkSpeciesSet_Slice($constrainlink, $slice);
		next if (!$constrainedElements);
	foreach my $element( @{ $constrainedElements }) {
	next if (!$element);
		my $name = $dnafrag_adaptor->fetch_by_dbID(
			$element->reference_dnafrag_id())->name();
    	print OUT $name, "\t", $element->start(),
    		"\t", $element->end(), "\t", $element->score(), "\t";
    		# this is a bug - a very small p-value of 0 is returning as undef!
    		if (!$element->p_value()) {
    			print OUT "0\n";
    		}
    		else {
    			print OUT $element->p_value(), "\n";
    		}
    		#
	}

}
close(OUT);
