# Supplementary material for: LINE retrotransposons characterize mammalian tissue-specific and evolutionarily dynamic regulatory regions
Source: Genome Biol. 2021 Feb 18;22:62. doi: 10.1186/s13059-021-02260-y (PMC7890895; doi:10.1186/s13059-021-02260-y)
Supplement: Supplementary file 9 — Additional file 9: Data S1. The standalone ZIP file containing custom scripts and pipelines produced for this study. [file 13059_2021_2260_MOESM9_ESM.zip › DataS1_20200930/merge_biolRep_ChIP-seq_saturation.sh]

#!/usr/local/bin/bash

############################## PATHS ##########################


if [ $# -ne 2 ]; then
    echo $0: '
    usage: merge_biolRep_ChIP-seq_saturation.sh in_path out_path
   	
   	will intersect using the cluster algorithm in multiIntersectBed between biological replicates to get initial places where at least two replicates overlap. than will use that to go back to replicates and extend peaks if they exist in at least two replicates. using their naming scheme. Species_Individual_Tissue_Factor
   	in path is the directory containing subdirectories with peaks called
   	subsample5M
   	subsamlpe10M
   	subsample15M
   	.....
   	subsample60M
   	
   	'
    exit 1
fi

IN=$1
OUT=$2

################################################################
######## make array to map species names to codes in libraries
species=( Mouse Dog  Rabbit Pig Rat Cat Marmoset Horse Macaque Opossum )
tissue=( Liver Muscle Brain Testis )

marks=( H3K4me1 H3K4me3 H3K27ac )
################################################################

for S in "${species[@]}"
	do
	for T in "${tissue[@]}"
		do
		for M in "${marks[@]}"
			do
			for N in {5..60..5}
				do
			files=(${IN}/subsample${N}M/${S}*${T}*${M}_*${N}M_peaks.gappedPeak)
			#echo ${#files[@]}
				if [ "${#files[@]}" -eq 1 ]
				then
				#echo ${files[0]}
					 if [[ "${files[0]}"  == *"do"* ]]
					then
 						#echo ${files[0]}
 						echo "${S}     ${T}     ${M}	${N}	one"
 						awk -v var="${S}_${T}_${M}_" 'BEGIN{n=1} {print $1 "\t" $2 "\t" $3 "\t" var n "\t" $13 "\t" $14 "\t" $15; n+=1}' ${files[0]} > ${OUT}/${S}_${T}_${M}_${N}M_oneRep.bed
 					fi
 				else
 					echo "${S}     ${T}     ${M}	${N}	multi"
# 					# make a file of all the possible intersects
					 bedtools2-2.25.0/bin/multiIntersectBed -cluster -header -i ${files[@]} > ${OUT}/${S}_${T}_${M}_${N}M_multiIntersect_table.txt
# 				
# 					# find those "clusters" that appear in at least 2 replicates
# 					# take only the coordinates fo the multiintersect and no header
 					 awk '$4 >= 2 {print $1 "\t" $2 "\t" $3}'  ${OUT}/${S}_${T}_${M}_${N}M_multiIntersect_table.txt | tail -n +2 > ${OUT}/2rep.tmp
# 				
# 					 # find those peaks in individual replicates (wb)
# 					 # that overlapwith half their length with a (-F 0.5)
 					bedtools2-2.25.0/bin/bedtools intersect -F 0.5 -wb -a ${OUT}/2rep.tmp -b ${files[@]} > ${OUT}/intersect.tmp
# 				
# 					# sort the resulting peaks
					bedtools2-2.25.0/bin/bedtools sort -i ${OUT}/intersect.tmp > ${OUT}/sorted.tmp
# 			
# 					# merge the resulting peaks into one
# 					# make new enrichment values by finding the mean of all constituents
					bedtools2-2.25.0/bin/bedtools merge -c 17,18,19 -o mean -i ${OUT}/sorted.tmp | awk -v var="${S}_${T}_${M}_${N}M" 'BEGIN{n=1} {print $1 "\t" $2 "\t" $3 "\t" var n "\t" $4 "\t" $5 "\t" $6; n+=1}' > ${OUT}/${S}_${T}_${M}_${N}M_multiRep.bed
# 				
					 rm ${OUT}/*.tmp 
				fi
			done
		done
	done
done
