# Supplementary material for: LINE retrotransposons characterize mammalian tissue-specific and evolutionarily dynamic regulatory regions
Source: Genome Biol. 2021 Feb 18;22:62. doi: 10.1186/s13059-021-02260-y (PMC7890895; doi:10.1186/s13059-021-02260-y)
Supplement: Supplementary file 9 — Additional file 9: Data S1. The standalone ZIP file containing custom scripts and pipelines produced for this study. [file 13059_2021_2260_MOESM9_ESM.zip › DataS1_20200930/filter_cuffnorm_transcripts.pl]

#!/usr/local/bin/perl

use strict;
use warnings;

my $in = $ARGV[0];
my $out = $ARGV[1];

if (scalar(@ARGV) != 1) {
	die "after running cuffnorm, this will filter all the *.fpkm_table to only include those transcripts that have an avergae FKPM >0 across replicates in the tissue. it will print the average FPKM in each tissue if that is so, else it will print 0 to a new  Species_*.fpkm_table_FPKMfilter.
	it will also make a new file in the in_dir Species_counts.txt which has the number of TSSs with FPKM>0 reproducible across two replicates 	
	run with: ./filter_transcripts_cufflinks.pl in_dir
	
	needs full path to in_dir such as /nfs/research1/flicek/user/roller/4x10/RNAseq/cuffnorm/Mouse/";
}


sub averagearray {
	my @columns = @{$_[0]};
	my @indices = @{$_[1]};;
	my $average = 0;
	my $sum;
	
	my @select = @columns[ @indices ];
	
	my @expressed = grep { $_ > 0} @select;
	
	if (scalar(@expressed) >= 2) {
 		$sum += $_ for @expressed;
 		$average = $sum / scalar(@expressed);
 	}
 	return $average;
}

#get species name
my @path = split(/\//,$in);
my $species = $path[-1];

my $type;


my @files = ("isoforms.fpkm_table", "genes.fpkm_table");

open(COUNT, ">${in}/${species}_FPKM_filter_counts.txt") or die "cannot make ${in}/${species}_counts.txt\n";

print COUNT "Species\tType\tTissue\tNumber\tTotal\n";

foreach  my $file (@files) {
   #print "$file\n";
	if($file =~ /(.*)\.fpkm_table/) {
   		$type = $1;
   		print $type, "\n";
   	}
	open(IN, "${in}/${file}") or die "cannot open ${in}/${file}\n";
	open(OUT, ">${in}/${species}_${file}_FPKMfilter") or die "cannot make ${in}/${species}_${file}_FPKMfilter\n";
	print OUT "tracking_id\tLiver\tMuscle\tBrain\tTestis\n";
	my @Liver;
	my @Muscle;
	my @Brain;
	my @Testis;

	my $liver=0;
	my $muscle=0;
	my $brain=0;
	my $testis=0;
	
	my $total=0;

	while (<IN>) {
		chomp;
		my @col=split(/\t/,$_);
		if(/^tracking_id/) {
			# get the indices of the columns with each tissue
			@Liver = grep { $col[$_] =~ 'Liver' } 0 .. $#col;
			@Muscle = grep { $col[$_] =~ 'Muscle' } 0 .. $#col;
			@Brain = grep { $col[$_] =~ 'Brain' } 0 .. $#col;
			@Testis = grep { $col[$_] =~ 'Testis' } 0 .. $#col;
		}
		else {
			#count total number of lines
			$total++;
			# print out the tracking ID
			print OUT $col[0], "\t"; 
			#print "H3K4me3\t", averagearray(\@col, \@K4me3), "\n";
			print OUT 	averagearray(\@col, \@Liver), "\t",
						averagearray(\@col, \@Muscle), "\t",
						averagearray(\@col, \@Brain), "\t",
						averagearray(\@col, \@Testis), "\n";
			 if (averagearray(\@col, \@Liver) > 0) {
				$liver++;
			 }			
			if (averagearray(\@col, \@Muscle) > 0) {
				$muscle++;
			 }
			 if (averagearray(\@col, \@Brain) > 0) {
				$brain++;
			 }
			 if (averagearray(\@col, \@Testis) > 0) {
				$testis++;
			 }
		}
	}
	close(IN);
	close(OUT);

print COUNT $species, "\t", $type, "\t", "Liver\t", $liver, "\t", $total, "\n",
			$species, "\t", $type, "\t", "Muscle\t", $muscle, "\t", $total, "\n",
			$species, "\t", $type, "\t", "Brain\t", $brain, "\t", $total, "\n",
			$species, "\t", $type, "\t", "Testis\t", $testis, "\t", $total, "\n";		

}
close(COUNT);
