# Supplementary material for: LINE retrotransposons characterize mammalian tissue-specific and evolutionarily dynamic regulatory regions
Source: Genome Biol. 2021 Feb 18;22:62. doi: 10.1186/s13059-021-02260-y (PMC7890895; doi:10.1186/s13059-021-02260-y)
Supplement: Supplementary file 9 — Additional file 9: Data S1. The standalone ZIP file containing custom scripts and pipelines produced for this study. [file 13059_2021_2260_MOESM9_ESM.zip › DataS1_20200930/merge_4biolRep_interIndividual.sh]

#!/usr/local/bin/bash

############################## PATHS ##########################


if [ $# -ne 2 ]; then
    echo $0: '
    usage: merge_4biolRep_interIndividual.pl in_path out_path
   	
   	will intersect using the cluster algorithm in multiIntersectBed between biological replicates to get initial places where at least two replicates overlap. than will use that to go back to replicates and extend peaks if they exist in at least two replicates. using their naming scheme. Species_Individual_Tissue_Factor
   	i.e. Mouse_Marmo9_Liver_H3K4me1_do14520_peaks.gappedPeak
   	
   	will do this for all possible combinations of 3 samples from 4 samples
   	'
    exit 1
fi

IN=$1
OUT=$2

################################################################
######## make array to map species names to codes in libraries
#  
species=( Mouse Cat )

tissue=( Liver Muscle Brain Testis )

marks=( H3K4me1 H3K4me3 H3K27ac )
################################################################

for S in "${species[@]}"
	do
	for T in "${tissue[@]}"
		do
		for M in "${marks[@]}"
			do
			files=(${IN}/${S}*${T}*${M}*gappedPeak)
			#echo ${#files[@]}
			if [ "${#files[@]}" -ne 4 ]
			then
				if [[ "${files[0]}"  == *"do"* ]]
				then
					echo "ERROR	${S} ${T} ${M} does not have 4 samples"
					echo "${#files[@]} samples"
				fi
			else
				echo "${S}     ${T}     ${M}	${#files[@]} replicates"
				#echo "${files[0]} ${files[1]} ${files[2]}"
				
				######### samples 0,1,2 ################
 				# make a file of all the possible intersects
 				 bedtools2-2.25.0/bin/multiIntersectBed -cluster -header \
					-i ${files[0]} ${files[1]} ${files[2]} > \
						${OUT}/${S}_${T}_${M}_1_multiIntersect_table.txt
				
 				# find those "clusters" that appear in at least 2 replicates
 				# take only the coordinates for the multiintersect and no header
 				 awk '$4 >= 2 {print $1 "\t" $2 "\t" $3}'  \
 				 ${OUT}/${S}_${T}_${M}_1_multiIntersect_table.txt | tail -n +2 \
 				 	> ${OUT}/2rep.tmp
				
 				 # find those peaks in individual replicates (wb)
 				 # that overlapwith half their length with a (-F 0.5)
 				 bedtools2-2.25.0/bin/bedtools intersect -F 0.5 -wb \
 				 	-a ${OUT}/2rep.tmp -b ${files[0]} ${files[1]} ${files[2]} \
 				 		> ${OUT}/intersect.tmp
 				
 				# sort the resulting peaks
 				 bedtools2-2.25.0/bin/bedtools sort \
 				 	-i ${OUT}/intersect.tmp > ${OUT}/sorted.tmp
 			
 				# merge the resulting peaks into one
 				# make new enrichment values by finding the mean of all constituents
				bedtools2-2.25.0/bin/bedtools merge -c 17,18,19 -o mean \
					-i ${OUT}/sorted.tmp | awk -v var="${S}_${T}_${M}_1_" \
					'BEGIN{n=1} {print $1 "\t" $2 "\t" $3 "\t" var n "\t" \
					$4 "\t" $5 "\t" $6; n+=1}' > ${OUT}/${S}_${T}_${M}_1_multiRep.bed
					 				
				rm ${OUT}/*.tmp 
				
				######### samples 0,1,3 ################
				#echo "${files[0]} ${files[1]} ${files[2]}"
 				# make a file of all the possible intersects
 				 bedtools2-2.25.0/bin/multiIntersectBed -cluster -header \
					-i ${files[0]} ${files[1]} ${files[3]} > \
						${OUT}/${S}_${T}_${M}_2_multiIntersect_table.txt
				
 				# find those "clusters" that appear in at least 2 replicates
 				# take only the coordinates for the multiintersect and no header
 				 awk '$4 >= 2 {print $1 "\t" $2 "\t" $3}'  \
 				 ${OUT}/${S}_${T}_${M}_2_multiIntersect_table.txt | tail -n +2 \
 				 	> ${OUT}/2rep.tmp
				
 				 # find those peaks in individual replicates (wb)
 				 # that overlapwith half their length with a (-F 0.5)
 				 bedtools2-2.25.0/bin/bedtools intersect -F 0.5 -wb \
 				 	-a ${OUT}/2rep.tmp -b ${files[0]} ${files[1]} ${files[3]} \
 				 		> ${OUT}/intersect.tmp
 				
 				# sort the resulting peaks
 				bedtools2-2.25.0/bin/bedtools sort \
 				 	-i ${OUT}/intersect.tmp > ${OUT}/sorted.tmp
 			
 				# merge the resulting peaks into one
 				# make new enrichment values by finding the mean of all constituents
				bedtools2-2.25.0/bin/bedtools merge -c 17,18,19 -o mean \
					-i ${OUT}/sorted.tmp | awk -v var="${S}_${T}_${M}_2_" \
					'BEGIN{n=1} {print $1 "\t" $2 "\t" $3 "\t" var n "\t" \
					$4 "\t" $5 "\t" $6; n+=1}' > ${OUT}/${S}_${T}_${M}_2_multiRep.bed
					 				
				rm ${OUT}/*.tmp 
				
				######### samples 1,2,3 ################
				#echo "${files[0]} ${files[1]} ${files[2]}"
 				# make a file of all the possible intersects
 				bedtools2-2.25.0/bin/multiIntersectBed -cluster -header \
					-i ${files[1]} ${files[2]} ${files[3]} > \
						${OUT}/${S}_${T}_${M}_3_multiIntersect_table.txt
				
 				# find those "clusters" that appear in at least 2 replicates
 				# take only the coordinates for the multiintersect and no header
 				 awk '$4 >= 2 {print $1 "\t" $2 "\t" $3}'  \
 				 ${OUT}/${S}_${T}_${M}_3_multiIntersect_table.txt | tail -n +2 \
 				 	> ${OUT}/2rep.tmp
				
 				 # find those peaks in individual replicates (wb)
 				 # that overlapwith half their length with a (-F 0.5)
 				 bedtools2-2.25.0/bin/bedtools intersect -F 0.5 -wb \
 				 	-a ${OUT}/2rep.tmp -b ${files[1]} ${files[2]} ${files[3]} \
 				 		> ${OUT}/intersect.tmp
 				
 				# sort the resulting peaks
 				 bedtools2-2.25.0/bin/bedtools sort \
 				 	-i ${OUT}/intersect.tmp > ${OUT}/sorted.tmp
 			
 				# merge the resulting peaks into one
 				# make new enrichment values by finding the mean of all constituents
				bedtools2-2.25.0/bin/bedtools merge -c 17,18,19 -o mean \
					-i ${OUT}/sorted.tmp | awk -v var="${S}_${T}_${M}_3_" \
					'BEGIN{n=1} {print $1 "\t" $2 "\t" $3 "\t" var n "\t" \
					$4 "\t" $5 "\t" $6; n+=1}' > ${OUT}/${S}_${T}_${M}_3_multiRep.bed
					 				
				rm ${OUT}/*.tmp 
				
				######### samples 0,2,3 ################
 				# make a file of all the possible intersects
 				 bedtools2-2.25.0/bin/multiIntersectBed -cluster -header \
					-i ${files[0]} ${files[2]} ${files[3]} > \
						${OUT}/${S}_${T}_${M}_4_multiIntersect_table.txt
				
 				# find those "clusters" that appear in at least 2 replicates
 				# take only the coordinates for the multiintersect and no header
 				 awk '$4 >= 2 {print $1 "\t" $2 "\t" $3}'  \
 				 ${OUT}/${S}_${T}_${M}_4_multiIntersect_table.txt | tail -n +2 \
 				 	> ${OUT}/2rep.tmp
				
 				 # find those peaks in individual replicates (wb)
 				 # that overlapwith half their length with a (-F 0.5)
 				 bedtools2-2.25.0/bin/bedtools intersect -F 0.5 -wb \
 				 	-a ${OUT}/2rep.tmp -b ${files[0]} ${files[2]} ${files[3]} \
 				 		> ${OUT}/intersect.tmp
 				
 				# sort the resulting peaks
 				 bedtools2-2.25.0/bin/bedtools sort \
 				 	-i ${OUT}/intersect.tmp > ${OUT}/sorted.tmp
 			
 				# merge the resulting peaks into one
 				# make new enrichment values by finding the mean of all constituents
				bedtools2-2.25.0/bin/bedtools merge -c 17,18,19 -o mean \
					-i ${OUT}/sorted.tmp | awk -v var="${S}_${T}_${M}_4_" \
					'BEGIN{n=1} {print $1 "\t" $2 "\t" $3 "\t" var n "\t" \
					$4 "\t" $5 "\t" $6; n+=1}' > ${OUT}/${S}_${T}_${M}_4_multiRep.bed
					 				
				rm ${OUT}/*.tmp 
				
			fi
		done
	done
done
