# Supplementary material for: LINE retrotransposons characterize mammalian tissue-specific and evolutionarily dynamic regulatory regions
Source: Genome Biol. 2021 Feb 18;22:62. doi: 10.1186/s13059-021-02260-y (PMC7890895; doi:10.1186/s13059-021-02260-y)
Supplement: Supplementary file 9 — Additional file 9: Data S1. The standalone ZIP file containing custom scripts and pipelines produced for this study. [file 13059_2021_2260_MOESM9_ESM.zip › DataS1_20200930/run_TEtranscripts_STAR.sh]

#!/usr/local/bin/bash


if [ $# -ne 4 ]; then
    echo $0: '
    usage: run_TEtranscripts_STAR.sh STAR_mapDir repeatGTF geneGTF outDir
   	
   	will run the TEtranscripts DESeq2 analysis comparing all other tissues to liver. 
   	It will match species codes directly form the sequencing file names.
   	STAR_MapDir is expected to have mapping files named after samples named 		
   	doNUM_*_{tissue}_*_{speciesCode}_*_Aligned.sortedByCoord.out.bam.
   	
   	'
    exit 1
fi

TOP=$1
REP=$2
GEN=$3
OUT=$4


################################################################

######## make associative array to map species names to scientific names
declare -A species
species[Mouse]=mm10BL
species[Dog]=canFam
species[Rabbit]=oryCun
species[Macaque]=rheMac
species[Pig]=susScr
species[Rat]=rn5
species[Cat]=felCat
species[Marmoset]=calJac
species[Horse]=equCab
species[Opossum]=monDom


declare -A map
map[Mouse]=Mus_musculus
map[Dog]=Canis_familiaris
map[Rabbit]=Oryctolagus_cuniculus
map[Macaque]=Macaca_mulatta
map[Pig]=Sus_scrofa
map[Rat]=Rattus_norvegicus
map[Cat]=Felis_catus
map[Marmoset]=Callithrix_jacchus
map[Opossum]=Monodelphis_domestica
map[Horse]=Equus_caballus
  
tissues=( testis muscle brain )
################################################################

for I in "${!map[@]}"
do
	for T in "${tissues[@]}"
	do
		control=$(ls ${TOP}/*liver*${species[$I]}*_Aligned.sortedByCoord.out.bam | tr "\n" " ")
		treatment=$(ls ${TOP}/*${T}*${species[$I]}*_Aligned.sortedByCoord.out.bam | tr "\n" " ")
		
		
		# compare all other three tissues to liver
		# becomes unique name
		 name="${I}_${T}"
		
		bsub -n 4 -M 40000 -R "rusage[mem=40000]" -J TEtrans \
					-oo ${OUT}/stdouterr_${name} \
	 "source ~/.bashrc_tetoolkit; conda activate deseq; cd $OUT; \
				tetoolkit/bin/TEtranscripts \
					--treatment $treatment \
					--control $control \
					--sortByPos --stranded yes --mode multi \
					--TE ${REP}/${map[$I]}*gtf \
					--GTF ${GEN}/${map[$I]}*gtf \
					--project $name \
					--verbose 0"
	done
done	
