# Supplementary material for: LINE retrotransposons characterize mammalian tissue-specific and evolutionarily dynamic regulatory regions
Source: Genome Biol. 2021 Feb 18;22:62. doi: 10.1186/s13059-021-02260-y (PMC7890895; doi:10.1186/s13059-021-02260-y)
Supplement: Supplementary file 9 — Additional file 9: Data S1. The standalone ZIP file containing custom scripts and pipelines produced for this study. [file 13059_2021_2260_MOESM9_ESM.zip › DataS1_20200930/interIndividualOverlap_switchers_calculate.pl]

#!/usr/local/bin/perl

use strict;
use warnings;
use Getopt::Long;

# input and output 
my $regions;
my $comp;
my $out;
my $ref;

# global variables
my %species;
$species{'Mouse'}++;
$species{'Cat'}++;


my %regs;
$regs{'promoterSwitch'}++;
$regs{'enhancerSwitch'}++;

my %stat;

######################## usage and options ###############################
my $USAGE=("Given a dir with results of all pairwise comparisons between 4 replicates and a dir with the original files passed, will make a table of the numbers of inter-individual conserved binding events.

usage: ./interIndividualOverlap_calculate.pl -regions regRegions_perTissue_dir -comp all_pairwise_comparison_dir -out out_file_table.txt \n\n");

GetOptions('regions=s' => \$regions,
	'comp=s' => \$comp, 'out=s' => \$out);
	
die $USAGE unless ($regions and $comp and $out);

######################################

sub count_lines {
	my %uniq;
	open (FILE, $_[0]) or die "cannot open $_[0]\n";
		while(<FILE>) {
			next if (/^#/);
			my @col = split(/\t/, $_);
			$uniq{$col[5]}++;
		}
		my $size = keys %uniq;
		return $size;
		
}

###########################################


print "Counting regions\n";

foreach my $s (keys %species) {
	foreach my $r (keys %regs) {
		for my $n1 (1 .. 4) {
			# get total of original files (4 reps)
			$stat{"${s}_${r}_${n1}"} = 
				count_lines("${regions}/${s}_${n1}_regRegions_allTissue_parsed_${r}.txt");
			for my $n2 (1 .. 4 ) {
				next if $n1 >= $n2;
				$stat{"${s}_${r}_${n1}_to_${n2}"} = 
					count_lines("${comp}/${s}_${r}_allTissue_${n1}_to_${n2}.txt");
				$stat{"${s}_${r}_${n2}_to_${n1}"} = 
					count_lines("${comp}/${s}_${r}_allTissue_${n2}_to_${n1}.txt");
			}
		}
		
	}
}

# foreach my $k (keys %stat) {
# 	print $k, "\t", $stat{$k}, "\n";
# }

open (OUT, ">$out") or die "cannot make out file!\n";
print OUT "Species\tRegRegion\tRep1\tRep2\t",
	"Rep1->Rep2\tRep1Total\tRep2->Rep1\tRep2Total\t",
	 "PerRep1->Rep2\tPerRep2->Rep1\tAveragePercent\n";

print "\nCalculating interIndividual variation\n";
foreach my $s (keys %species) {
	foreach my $r (keys %regs) {
	
		for my $n1 (1 .. 4) {
			for my $n2 (1..4) {
				next if $n1 >= $n2;
				#print $n1, "\t", $n2, "\n";
				print OUT $s, "\t", $r, "\t", 
					$n1, "\t", $n2, "\t",
					$stat{"${s}_${r}_${n1}_to_${n2}"},	"\t",
					$stat{"${s}_${r}_${n1}"}, "\t",
					$stat{"${s}_${r}_${n2}_to_${n1}"},	"\t",
					$stat{"${s}_${r}_${n2}"}, "\t",
					
					$stat{"${s}_${r}_${n1}_to_${n2}"}/
						$stat{"${s}_${r}_${n1}"}*100, "\t",
					$stat{"${s}_${r}_${n2}_to_${n1}"}/
						$stat{"${s}_${r}_${n2}"}*100, "\t",
					
					(($stat{"${s}_${r}_${n1}_to_${n2}"}/
						$stat{"${s}_${r}_${n1}"}*100) + 
					($stat{"${s}_${r}_${n2}_to_${n1}"}/
						$stat{"${s}_${r}_${n2}"}*100))/2, "\n";
			}
		}
		
	}
}


close (OUT);
print "Done!\n\n";	
