# Supplementary material for: LINE retrotransposons characterize mammalian tissue-specific and evolutionarily dynamic regulatory regions
Source: Genome Biol. 2021 Feb 18;22:62. doi: 10.1186/s13059-021-02260-y (PMC7890895; doi:10.1186/s13059-021-02260-y)
Supplement: Supplementary file 9 — Additional file 9: Data S1. The standalone ZIP file containing custom scripts and pipelines produced for this study. [file 13059_2021_2260_MOESM9_ESM.zip › DataS1_20200930/Ensembl_EPO_pairwise_comparison_portion_enhancer_switching_1to1_calculate.pl]

#!/usr/local/bin/perl

use strict;
use warnings;
use Getopt::Long;

# input and output 
my $align;
my $active;
my $diverge;
my $out;

# to hold values
my $stats;
my $time;


# global variables
my %species;
$species{'Mouse'}++;
$species{'Rat'}++;
$species{'Rabbit'}++;
$species{'Pig'}++;
$species{'Dog'}++;
$species{'Cat'}++;
$species{'Horse'}++;
$species{'Opossum'}++;
$species{'Macaque'}++;
$species{'Marmoset'}++;


######################## usage and options ###############################
my $USAGE=("Given a dir with results of active pairwise alignments, will calculate the switching between promoters and enhancers. will only take regions that have pairwise 1-to-1 relationships.

will count active enhancer -> active enhancer alignment as no switch
active enhancer  -> primed enhancer as switch
and all else will be other

usage: ./Ensembl_EPO_pairwise_comparison_portion_switching_1t1_calculate.pl -diverge divergence_times.txt -active activeRegionsDir -out out_file_table.txt \n\n");

GetOptions('active=s' => \$active, 'diverge=s' => \$diverge, 'out=s' => \$out);
	
die $USAGE unless ($active and $out and $diverge);

######################################
sub count_lines {
	my %uniq;
	open (FILE, $_[0]) or die "cannot open $_[0]\n";
		while(<FILE>) {
			next if (/^#/);
			my @col = split(/\t/, $_);
			#print $col[3], "\n";
			$uniq{$col[3]}++;
		}
		my $size = keys %uniq;
		#print $_[0], "\t", $size, "\n";
		return $size;
		
}

###########################################
print "Getting divergence times\n";
open(DIV, $diverge) or die "Cannot open $diverge\n";
while(<DIV>) {
	chomp;
	next if (/^sci_species1/);
	my @col = split (/\t/,$_);
	#print $col[1], "->", $col[3], " ", $col[4], "\n";
	$time->{"$col[1]"}->{"$col[3]"}="$col[4]";
}	
close(DIV);


print "Counting regions\n";

my %done; 
foreach my $s1 (keys %species) {
	foreach my $s2 (keys %species) {
		next if ($s1 eq $s2);
		next if (exists $stats->{"${s2}_${s1}"});
		
		my %unique;
		open (IN1, "${active}/${s1}_regRegions_allTissue_parsed_to_${s2}_active_activeEnhancer") 
			or die "cannot open 
			${active}/${s1}_regRegions_allTissue_parsed_to_${s2}_active_activeEnhancer";
		while(<IN1>) {
			chomp;
			my @col = split(/\t/, $_);
			#print $col[6], "\t", $col[12], "\n";
			$unique{$col[6]}++;
			$unique{$col[12]}++;
		}
		close(IN1);
		print $s1, "->", $s2, "\t", scalar keys %unique, " regions\n";
		foreach my $u (keys %unique) {
			delete $unique{$u} if $unique{$u} > 1;
		}
		
		
		my %promoters;
		open (IN1, "${active}/${s1}_regRegions_allTissue_parsed_to_${s2}_active_activeEnhancer") 
			or die "cannot open 
			${active}/${s1}_regRegions_allTissue_parsed_to_${s2}_active_activeEnhancer";
		while(<IN1>) {
			chomp;
			my @col = split(/\t/, $_);
			#print $col[10], "\n";
			if ($unique{$col[6]} && $unique{$col[12]}) {
				#print $col[6], "\n";
				if ($col[10] =~ /,/) {
					$promoters{$col[3]}="Other";
				}
				else {
					$promoters{$col[3]}=$col[10];
				}
			}
		}
		close(IN1);
	
		my %unique2;
		open (IN2, "${active}/${s2}_regRegions_allTissue_parsed_to_${s1}_active_activeEnhancer") 
			or die "cannot open 
			${active}/${s2}_regRegions_allTissue_parsed_to_${s1}_active_activeEnhancer";
		while(<IN2>) {
			chomp;
			my @col = split(/\t/, $_);
			#print $col[6], "\t", $col[12], "\n";
			$unique2{$col[6]}++;
			$unique2{$col[12]}++;
		}
		close(IN2);
		print $s1, "->", $s2, "\t", scalar keys %unique2, " regions\n";
		foreach my $u (keys %unique2) {
			delete $unique2{$u} if $unique2{$u} > 1;
		}
		print "\t\t", scalar keys %unique2, " unique\n";
		
		open (IN2, "${active}/${s2}_regRegions_allTissue_parsed_to_${s1}_active_activeEnhancer") 
			or die "cannot open 
			${active}/${s2}_regRegions_allTissue_parsed_to_${s1}_active_activeEnhancer";
		 while(<IN2>) {
		 	chomp;
			my @col = split(/\t/, $_);
			#print $col[10], "\n";
			if ($unique2{$col[6]} && $unique2{$col[12]}) {
				#print $col[6], "\n";
				if (!$promoters{$col[3]}) {
					$promoters{$col[3]}=$col[10];
				}
				if ($col[10] eq "activeEnhancer") {
					$promoters{$col[3]}="activeEnhancer";
				}
				elsif ($col[10] eq "primedEnhancer" &&
				   $promoters{$col[3]} ne "activeEnhancer") {
					$promoters{$col[3]}="primedEnhancer";
				}
				elsif ($col[10] eq "Promoter" && 
					$promoters{$col[3]} ne "activeEnhancer" &&
				   $promoters{$col[3]} ne "primedEnhancer") {
					$promoters{$col[3]}="Other";
				}
				elsif ($col[10] =~ /,/ && 
				$promoters{$col[3]} ne "Promoter" && 
					$promoters{$col[3]} ne "activeEnhancer" &&
				   $promoters{$col[3]} ne "primedEnhancer") {
					$promoters{$col[3]}="Other";
				}
			}
		}
		close(IN2);
	
		my $total;
		my $pro;
		my $act;
		my $pri;
		my $other;
		foreach my $key (keys %promoters) {
			$total++;
			if ($promoters{$key} eq "Promoter") {
				$pro++;
			}
			elsif ($promoters{$key} eq "activeEnhancer") {
				$act++;
			}
			elsif ($promoters{$key} eq "primedEnhancer") {
				$pri++;
			}
			else {
				$other++;
			}
		}
		$stats->{"${s1}_${s2}"}->{'Total'}=$total;
		$stats->{"${s1}_${s2}"}->{'ActiveEnhancer'}=$act;
		$stats->{"${s1}_${s2}"}->{'PrimedEnhancer'}=$pri;
		$stats->{"${s1}_${s2}"}->{'Other'}=$other;
			
	}
}

open (OUT, ">$out") or die "cannot make out file!\n";
print OUT "Qspecies\tRspecies\tDivTime\t",
	"Total\tactiveEnhancer->activeEnhancer\t",
	"activeEnhancer->primedEnhancer\tactiveEnhancer->Other\t",
	"StablePer\tSwitchPer\n";

print "\nCalculating divergence\n";
foreach my $key (keys $stats) {
 	#print $key, "\n";

  	my @col = split(/_/,$key);
  	
	# print out the stats
 	print OUT $col[0], "\t", $col[1], "\t", 
 	$time->{$col[0]}->{$col[1]}, "\t", 
	
	$stats->{$key}->{'Total'}, "\t",
 	$stats->{$key}->{'ActiveEnhancer'}, "\t",
 	$stats->{$key}->{'PrimedEnhancer'}, "\t",
 	$stats->{$key}->{'Other'}, "\t",

 	#calculate the percentages of promoters retained
 	sprintf("%.2f", $stats->{$key}->{'ActiveEnhancer'}/$stats->{$key}->{'Total'}*100), 	
 		"\t",
 	sprintf("%.2f", $stats->{$key}->{'PrimedEnhancer'}/$stats->{$key}->{'Total'}*100),
 	 "\n";

}
close (OUT);
print "Done!\n\n";
