# Supplementary material for: LINE retrotransposons characterize mammalian tissue-specific and evolutionarily dynamic regulatory regions
Source: Genome Biol. 2021 Feb 18;22:62. doi: 10.1186/s13059-021-02260-y (PMC7890895; doi:10.1186/s13059-021-02260-y)
Supplement: Supplementary file 9 — Additional file 9: Data S1. The standalone ZIP file containing custom scripts and pipelines produced for this study. [file 13059_2021_2260_MOESM9_ESM.zip › DataS1_20200930/call_regRegions_interIndividual.sh]

#!/usr/local/bin/bash

############################## PATHS ##########################


if [ $# -ne 2 ]; then
    echo $0: '
    usage: call_regRegions_interIndividual.sh in_path out_path
   	
   	will call enhancers and promoters from replicate merged peaks recognising the naming scheme of merge_3_replicate_peaks.sh script. Species_Tissue_Factor i.e. Rat_Testes_H3K4me3*Rep.bed
  
   	'
    exit 1
fi

IN=$1
OUT=$2

################################################################

######## make array to map species names to codes in libraries
species=( Mouse Cat )

tissue=( Liver Muscle Brain Testis )

reps=( 1 2 3 4 )
################################################################

for S in "${species[@]}"
	do
	for T in "${tissue[@]}"
		do
		for R in "${reps[@]}"
		do
			files=(${IN}/${S}*${T}*_${R}_multiRep.bed)
			#echo ${#files[@]}
			#if all 3 marks are present
			if [ "${#files[@]}" -eq 3 ]
			then
				echo "${S}   ${T}	${R}"
				# -F minimum overlap as a fraction of b file -> 
				# minimum 50% of H3K4me3 overlap with H3K27ac
				# keep the K4me3 peaks
				##K27ac with K4me3 -> 1) promoter
 				bedtools2-2.25.0/bin/bedtools intersect \
				-wa -u -f 0.5 -a ${IN}/${S}_${T}_H3K4me3_${R}_multiRep.bed \
 				-b ${IN}/${S}_${T}_H3K27ac_${R}_multiRep.bed \
 				| awk -v var="${S}_${T}_${R}_H3K27ac+H3K4me3_" \
 				'BEGIN{n=1} {print $1 "\t" $2 "\t" $3 "\t" var n; n+=1}' \
 				>  ${OUT}/${S}_${T}_H3K27ac+H3K4me3_${R}.bed 
 		
				
				 # keep the K27ac peaks temporarily, to avoid calling them an enhancer
				bedtools2-2.25.0/bin/bedtools intersect \
				-wa -u -F 0.5 -a ${IN}/${S}_${T}_H3K27ac_${R}_multiRep.bed \
				-b ${IN}/${S}_${T}_H3K4me3_${R}_multiRep.bed | \
				awk -v var="${S}_${T}_H3K27ac+H3K4me3_" \
				'BEGIN{n=1} {print $1 "\t" $2 "\t" $3 "\t" var n; n+=1}' \
				 >  ${OUT}/${S}_${T}_all_H3K27ac+H3K4me3_${R}.tmp
				 
 				 ##K27ac with K4me1 
 				 # minimum 50% of H3K27ac overlaps with H3K4me1
 				 bedtools2-2.25.0/bin/bedtools intersect \
				 -wa -u -f 0.5 -a ${IN}/${S}_${T}_H3K27ac_${R}_multiRep.bed \
 				 -b ${IN}/${S}_${T}_H3K4me1_${R}_multiRep.bed | \
 				 awk -v var="${S}_${T}_${R}_H3K27ac+H3K4me1_" \
 				 'BEGIN{n=1} {print $1 "\t" $2 "\t" $3 "\t" var n; n+=1}' \
 				 > ${OUT}/${S}_${T}_H3K27ac+H3K4me1_${R}.bed 
			
 				##K27ac with K4me1, but not regions called promoters -> 2) active enhancer
 				bedtools2-2.25.0/bin/bedtools intersect \
				-wa -v -a ${OUT}/${S}_${T}_H3K27ac+H3K4me1_${R}.bed   \
 				-b ${OUT}/${S}_${T}_all_H3K27ac+H3K4me3_${R}.tmp  \
 				| awk -v var="${S}_${T}_${R}_H3K27ac-H3K4me3+H3K4me1_" \
 				'BEGIN{n=1} {print $1 "\t" $2 "\t" $3 "\t" var n; n+=1}' \
 				>  ${OUT}/${S}_${T}_H3K27ac-H3K4me3+H3K4me1_${R}.bed
 				
 				rm ${OUT}/${S}_${T}_all_H3K27ac+H3K4me3_${R}.tmp
			
 				##K4me1, but not K27ac or K4me3 -> 3) primed enhancer
 				bedtools2-2.25.0/bin/bedtools intersect\
 				 -wa -v -a ${IN}/${S}_${T}_H3K4me1_${R}_multiRep.bed \
 				-b ${IN}/${S}_${T}_H3K27ac_${R}_multiRep.bed \
 				${IN}/${S}_${T}_H3K4me3_${R}_multiRep.bed \
 				| awk -v var="${S}_${T}_${R}_H3K4me1-H3K27ac-H3K4me3_" \
 				'BEGIN{n=1} {print $1 "\t" $2 "\t" $3 "\t" var n; n+=1}' \
 				>  ${OUT}/${S}_${T}_H3K4me1-H3K27ac-H3K4me3_${R}.bed
 			
				##K4me3 with K4me1, but not K27ac
				bedtools2-2.25.0/bin/bedtools intersect \
				-wa -u -f 0.5 -a ${IN}/${S}_${T}_H3K4me1_${R}_multiRep.bed \
				-b ${IN}/${S}_${T}_H3K4me3_${R}_multiRep.bed \
				| awk -v var="${S}_${T}_${R}_H3K4me1+H3K4me3_" \
				'BEGIN{n=1} {print $1 "\t" $2 "\t" $3 "\t" var n; n+=1}' \
				>  ${OUT}/${S}_${T}_H3K4me1+H3K4me3_${R}.bed 

 				bedtools2-2.25.0/bin/bedtools intersect\
 				-wa -v -a ${OUT}/${S}_${T}_H3K4me1+H3K4me3_${R}.bed \
 				-b ${IN}/${S}_${T}_H3K27ac_${R}_multiRep.bed \
 				| awk -v var="${S}_${T}_${R}_H3K4me1+H3K4me3-H3K27ac_" \
 				'BEGIN{n=1} {print $1 "\t" $2 "\t" $3 "\t" var n; n+=1}' \
 				>  ${OUT}/${S}_${T}_H3K4me1+H3K4me3-H3K27ac_${R}.bed
			
 				## K27ac, but not K4me3 or K4me1 -> 4) ? K27ac only
				bedtools2-2.25.0/bin/bedtools intersect -wa -v  \
				-a ${IN}/${S}_${T}_H3K27ac_${R}_multiRep.bed \
				-b ${IN}/${S}_${T}_H3K4me3_${R}_multiRep.bed \
				 ${IN}/${S}_${T}_H3K4me1_${R}_multiRep.bed \
				| awk -v var="${S}_${T}_${R}_H3K27ac-H3K4me3-H3K4me1_" \
				'BEGIN{n=1} {print $1 "\t" $2 "\t" $3 "\t" var n; n+=1}' \
				>  ${OUT}/${S}_${T}_H3K27ac-H3K4me3-H3K4me1_${R}.bed
 			
 				## K4me3, but not K27ac or K4me1 -> 5) ? K4me3 only
 				bedtools2-2.25.0/bin/bedtools intersect -wa -v \
 				-a ${IN}/${S}_${T}_H3K4me3_${R}_multiRep.bed \
 				-b ${IN}/${S}_${T}_H3K27ac_${R}_multiRep.bed \
 				 ${IN}/${S}_${T}_H3K4me1_${R}_multiRep.bed \
 				| awk -v var="${S}_${T}_${R}_H3K4me3-H3K27ac-H3K4me1_" \
 				'BEGIN{n=1} {print $1 "\t" $2 "\t" $3 "\t" var n; n+=1}' \
 				>  ${OUT}/${S}_${T}_H3K4me3-H3K27ac-H3K4me1_${R}.bed
 			
 				rm ${OUT}/${S}_${T}_H3K27ac+H3K4me1_${R}.bed
 				rm ${OUT}/${S}_${T}_H3K4me1+H3K4me3_${R}.bed

			fi
		done
	done
done
