# Supplementary material for: LINE retrotransposons characterize mammalian tissue-specific and evolutionarily dynamic regulatory regions
Source: Genome Biol. 2021 Feb 18;22:62. doi: 10.1186/s13059-021-02260-y (PMC7890895; doi:10.1186/s13059-021-02260-y)
Supplement: Supplementary file 9 — Additional file 9: Data S1. The standalone ZIP file containing custom scripts and pipelines produced for this study. [file 13059_2021_2260_MOESM9_ESM.zip › DataS1_20200930/subsample_ChIP-seq_saturation.pl]

#!/usr/local/bin/perl

use strict;
use warnings;

my $table = $ARGV[0];
my $in_path = $ARGV[1];
my $out_path = $ARGV[2];

my %files;

if (scalar(@ARGV) != 3) {
	die "will subsample all libraries from 5 to 60 million reads, or to maximum sequenced in library if that comes before. 
	in outpath will make a new directory for every subsample thershold
	
	all_mapping_stats_table.txt need to have as first column the unique doNUM (start of file name) 
		and as tenth column total number of mapped&qual passed reads\n\n",
	"run with: subSample_ChIP-seq_saturation.pl all_mapping_stats_table.txt in_path out_path";
}


for (my $num = 5; $num <= 60; $num += 5) {
	`mkdir ${out_path}/subsample${num}M`;
}

my $counter = 0;
open(TAB, "${table}") or die "cannot open ${table}\n";
while (<TAB>) {
	chomp;
	unless (/^#/) {
		for (my $num = 5; $num <= 60; $num += 5) {
			my $million = $num*10**6;
			#
			my @col = split(/\t/,$_);
		
			if ($million/$col[9] <= 1) {
 				my $frac = $million/$col[9];
 				$counter++;
 				`bsub -n 5 -M 30000 -R "rusage[mem=30000]" -o ${out_path}/stdouterr_${col[0]}_${num} -J subsample "samtools-1.3/bin/samtools view -q 1 -b -s $frac ${in_path}/${col[0]}_*bam > ${out_path}/subsample${num}M/${col[0]}_${num}M_subsample.bam\n"`
 			}
			
		}
	}
}
close(TAB);

print "Submitted\t", $counter, "\tsubsampling jobs to the cluster\n",
"Check output in:\t", $out_path, "\n";
