# Supplementary material for: LINE retrotransposons characterize mammalian tissue-specific and evolutionarily dynamic regulatory regions
Source: Genome Biol. 2021 Feb 18;22:62. doi: 10.1186/s13059-021-02260-y (PMC7890895; doi:10.1186/s13059-021-02260-y)
Supplement: Supplementary file 9 — Additional file 9: Data S1. The standalone ZIP file containing custom scripts and pipelines produced for this study. [file 13059_2021_2260_MOESM9_ESM.zip › DataS1_20200930/subsample_final_ChIP-seq.pl]

#!/usr/local/bin/perl

use strict;
use warnings;

my $table = $ARGV[0];
my $num = $ARGV[1];
my $factor = $ARGV[2];
my $in_path = $ARGV[3];
my $out_path = $ARGV[4];

my %files;

if (scalar(@ARGV) != 5) {
	die "will calculate the fraction to correctly subsample all the given files and then subsample. If a library has less than the number of reads asked for, it will be copied over entierly.
	will also index all new subsampled libraries.
	
Will only match those files that have the factor histone name in them. i.e. H3K4me3/H3K4me1/H3K27ac/Input
	all_mapping_stats_table need to have as first column the doNUM (start of file name) and as tenth column total number of mapped&qual passed reads - prepare from flagstat results with parse_samtools_flagstat.pl\n\n",
	"run with: ./subsample_final_ChIP-seq.pl all_mapping_stats_table.txt num factor in_path out_path
	num - in millions of reads # of reads to subsample\n";
}

# get num to be in millions
$num = $num*10**6;

open(TAB, "${table}") or die "cannot open ${table}\n";
while (<TAB>) {
	chomp;
	unless (/^#/) {
		my @col = split(/\t/,$_);
		#print $col[0], "\t", $col[1], "\t", $col[9], "\n";
		if ($col[0] =~ /do\d+/ && $col[1] =~ /${factor}/ ){
			if ($num/$col[9] > 1) {
				print "WARNING: copying file due to too small number of reads!",
				"\n\tdo: ", $col[0],  "\tfactor: ", $col[1], "\treads: ", $col[9], "\n";
				`bsub -n 5 -M 10000 -o ${out_path}/stdouterr_${col[0]} -J subsample "cp ${in_path}/${col[0]}*bam ${out_path}/${col[0]}_subsample.bam; samtools-1.3/bin/samtools index ${out_path}/${col[0]}_subsample.bam; samtools-1.3/bin/samtools flagstat ${out_path}/${col[0]}_subsample.bam > ${out_path}/${col[0]}_subsample.bam_flagstat"`;
			}
			else {
				$files{$col[0]} = $num/$col[9];
			}
		}
	}
}
close(TAB);

foreach my $f (keys %files) {
	my @file = split(/\.bam/, $f);
	my $out = $file[0];
	#print "submitting: ", ${out}, "\n";
	`bsub -n 5 -M 10000 -o ${out_path}/stdouterr_${f} -J subsample "samtools-1.3/bin/samtools view -q 1 -b -s $files{$f} ${in_path}/${f}*bam > ${out_path}/${out}_subsample.bam; samtools-1.3/bin/samtools index ${out_path}/${out}_subsample.bam;  samtools-1.3/bin/samtools flagstat ${out_path}/${out}_subsample.bam > ${out_path}/${out}_subsample.bam_flagstat "`;
}
