# Supplementary material for: LINE retrotransposons characterize mammalian tissue-specific and evolutionarily dynamic regulatory regions
Source: Genome Biol. 2021 Feb 18;22:62. doi: 10.1186/s13059-021-02260-y (PMC7890895; doi:10.1186/s13059-021-02260-y)
Supplement: Supplementary file 9 — Additional file 9: Data S1. The standalone ZIP file containing custom scripts and pipelines produced for this study. [file 13059_2021_2260_MOESM9_ESM.zip › DataS1_20200930/overlap_repeats_shuffle_50.sh]

#!/usr/local/bin/bash

############################## PATHS ##########################


if [ $# -ne 4 ]; then
    echo $0: '
    usage: overlap_repeats_shuffle_50.sh in_repeat_dir in_reg_region_dir in_shuff_region_dir out_dir 
   	
   	overlap all regulatory regions and shuffled regulatory regions
   	
   	will overlap them with pre-pepared bed files of repeats

   	requires 50% of regulatory region to overlap

   	in_reg_region_dir needs files name {Species}_regRegions_allTissue_parsed.txt
   	in_shuff_region_dir needs files named {Species}_regRegions_allTissue_shuffle.bed
   	
   	'
    exit 1
fi

REP=$1
REG=$2
SHUF=$3
OUT=$4


################################################################

######## make array to map species names to codes in libraries
# 
declare -A species
species[Mouse]=Mus_musculus.GRCm38.dna.primary_assembly.fa.bed
species[Dog]=Canis_familiaris.CanFam3.1.dna.toplevel.fa.bed
species[Rabbit]=Oryctolagus_cuniculus.OryCun2.0.dna.toplevel.fa.bed
species[Macaque]=Macaca_mulatta.Mmul_10.dna.toplevel.fa.bed
species[Pig]=Sus_scrofa.Sscrofa11.1.dna.toplevel.fa.bed
species[Rat]=Rattus_norvegicus.Rnor_6.0.dna.toplevel.fa.bed
species[Cat]=Felis_catus.Felis_catus_9.0.dna.toplevel.fa.bed
species[Marmoset]=Callithrix_jacchus.ASM275486v1.dna.toplevel.fa.bed
species[Horse]=Equus_caballus.EquCab3.0.dna.toplevel.fa.bed
species[Opossum]=Monodelphis_domestica.ASM229v1.dna.toplevel.fa.bed

################################################################
for S in  "${!species[@]}"
do
	echo "$S"
	
	bedtools intersect \
  	-wa -wb -F 0.5 -a "${REG}/${S}_regRegions_allTissue_parsed.txt" \
	  	-b "${REP}/${species[$S]}" > \
		"${OUT}/${S}_all_repetitive.txt"
	awk '$12 == "LINE" && $13 == "L1" {print}' "${OUT}/${S}_all_repetitive.txt" \
		> "${OUT}/${S}_all_L1.txt"
	awk '$12 == "LINE" && $13 == "L2" {print}' "${OUT}/${S}_all_repetitive.txt" \
		> "${OUT}/${S}_all_L2.txt"

	bedtools intersect \
  	-wa -wb -F 0.5 -a "${SHUF}/${S}_regRegions_allTissue_shuffle.bed" \
	  	-b "${REP}/${species[$S]}" > \
		"${OUT}/${S}_shuffle_repetitive.txt"
	awk '$12 == "LINE" && $13 == "L1" {print}' "${OUT}/${S}_shuffle_repetitive.txt" \
		> "${OUT}/${S}_shuffle_L1.txt"
	awk '$12 == "LINE" && $13 == "L2" {print}' "${OUT}/${S}_shuffle_repetitive.txt" \
		> "${OUT}/${S}_shuffle_L2.txt"

done
