# Supplementary material for: LINE retrotransposons characterize mammalian tissue-specific and evolutionarily dynamic regulatory regions
Source: Genome Biol. 2021 Feb 18;22:62. doi: 10.1186/s13059-021-02260-y (PMC7890895; doi:10.1186/s13059-021-02260-y)
Supplement: Supplementary file 9 — Additional file 9: Data S1. The standalone ZIP file containing custom scripts and pipelines produced for this study. [file 13059_2021_2260_MOESM9_ESM.zip › DataS1_20200930/shuffle_RegRegions.sh]

#!/usr/local/bin/bash

################################################################
if [ $# -ne 3 ]; then
    echo $0: '
    usage: shuffle_RegRegions.sh in_regRegions genomes_dir out_regRegions
   	
   	this script will take a bed file of regulatory regions and shuffle their coordinates
    it will exclude the regions provided, and return non-overlapping coordinates
    in_regRegions needs to have files named {Species}_regRegions_allTissue_parsed.txt
    genomes_dir needs to have chromosome sizes named {ScientificName}.{assembly}.dna.toplevel.fa_length
   	'
    exit 1
fi

IN=$1
GENOMES=$2
OUT=$3


########################### SPECIES MAP ##########################
declare -A map
map[Mouse]=Mus_musculus.GRCm38.dna.primary_assembly.fa_length
map[Dog]=Canis_familiaris.CanFam3.1.dna.toplevel.fa_length
map[Rabbit]=Oryctolagus_cuniculus.OryCun2.0.dna.toplevel.fa_length
map[Macaque]=Macaca_mulatta.Mmul_10.dna.toplevel.fa_length
map[Pig]=Sus_scrofa.Sscrofa11.1.dna.toplevel.fa_length
map[Rat]=Rattus_norvegicus.Rnor_6.0.dna.toplevel.fa_length
map[Cat]=Felis_catus.Felis_catus_9.0.dna.toplevel.fa_length
map[Marmoset]=Callithrix_jacchus.ASM275486v1.dna.toplevel.fa_length
map[Opossum]=Monodelphis_domestica.ASM229v1.dna.toplevel.fa_length
map[Horse]=Equus_caballus.EquCab3.0.dna.toplevel.fa_length
###################################################################

cd $OUTDIR

for S in "${!map[@]}"
do
  #ls ${IN}/${S}_regRegions_allTissue_mainRegs.txt
  #ls ${GENOMES}/${map[$S]}
  NAME=$(basename ${IN}/${S}_regRegions_allTissue_parsed.txt _parsed.txt)
  echo $NAME
	 bedtools shuffle -i ${IN}/${S}_regRegions_allTissue_parsed.txt \
      -excl ${IN}/${S}_regRegions_allTissue_parsed.txt -g ${GENOMES}/${map[$S]} -noOverlapping \
      | sort -k1,1 -k2,2n > ${OUT}/${NAME}_shuffle.bed
done
