# Supplementary material for: LINE retrotransposons characterize mammalian tissue-specific and evolutionarily dynamic regulatory regions
Source: Genome Biol. 2021 Feb 18;22:62. doi: 10.1186/s13059-021-02260-y (PMC7890895; doi:10.1186/s13059-021-02260-y)
Supplement: Supplementary file 9 — Additional file 9: Data S1. The standalone ZIP file containing custom scripts and pipelines produced for this study. [file 13059_2021_2260_MOESM9_ESM.zip › DataS1_20200930/count_species_tissue2.pl]

#!/usr/local/bin/perl

use strict;
use warnings;


my $in = $ARGV[0];
my $reg = $ARGV[1];
my $out  = $ARGV[2];

if (not defined $in && $out) {
	die "usage: ./count_species_tissue2.pl in regRegion out
	
	taking a merged and parsed multiple alignment file
	will count the total number of tissues and total number of species active
	for each regulatory element.
	
	this means each element within each species and tissue is counted seperately

	repeated elements can be repeated. if tissue-shared or species-shared anywhere, will call it that.
	
	regregion is just written out to out file
	";
}

open(IN, $in) or die "cannot open $in\n";

my %count;
$count{"tissueShared_speciesSpecific"}=0;
$count{"tissueSpecific_speciesSpecific"}=0;

$count{"tissueShared_speciesShared"}=0;
$count{"tissueSpecific_speciesShared"}=0;

while(<IN>) {
	chomp;
	my @col = split(/\t/,$_);
	# print "ids: ", $col[6], "\t",  "tissues: ", $col[4], "\t", 
	# 	"species ", $col[5],  "\n\n";
	if ($col[8] eq "speciesSpecific") {
		if ($col[7] eq "tissueSpecific") {
			$count{"tissueSpecific_speciesSpecific"}++;
		}
		elsif ($col[7] eq "tissueShared") {
			$count{"tissueShared_speciesSpecific"}++;
		}
	}
	elsif ($col[8] eq "speciesShared") {
		my @spec = split(/,/,$col[5]);
		my $multi = scalar @spec;
		if ($col[7] eq "tissueSpecific") {
			$count{"tissueSpecific_speciesShared"} = $count{"tissueSpecific_speciesShared"} + $multi;
		}
		elsif ($col[7] eq "tissueShared") {
			$count{"tissueShared_speciesShared"} = $count{"tissueShared_speciesShared"} + $multi;
		}
	}
	
	
}
close(IN);

open(OUT, ">$out") or die "cannot make $out\n";
print OUT "RegRegion\tTissue\tSpecies\tNumber\n",
	$reg, "\t", "tissueShared", "\t", "speciesShared", "\t", $count{"tissueShared_speciesShared"}, "\n",
	$reg, "\t", "tissueShared", "\t", "speciesSpecific", "\t", $count{"tissueShared_speciesSpecific"}, "\n",
	$reg, "\t", "tissueSpecific", "\t", "speciesShared", "\t", $count{"tissueSpecific_speciesShared"}, "\n",
	$reg, "\t", "tissueSpecific", "\t", "speciesSpecific", "\t", $count{"tissueSpecific_speciesSpecific"}, "\n";
close(OUT);
