# Supplementary material for: LINE retrotransposons characterize mammalian tissue-specific and evolutionarily dynamic regulatory regions
Source: Genome Biol. 2021 Feb 18;22:62. doi: 10.1186/s13059-021-02260-y (PMC7890895; doi:10.1186/s13059-021-02260-y)
Supplement: Supplementary file 9 — Additional file 9: Data S1. The standalone ZIP file containing custom scripts and pipelines produced for this study. [file 13059_2021_2260_MOESM9_ESM.zip › DataS1_20200930/Call_cisRegulatoryDomains.sh]

#!/usr/local/bin/bash

############################## PATHS ##########################


if [ $# -ne 3 ]; then
    echo $0: '
    usage: Call_cisRegulatoryDomains.sh in_regRegions_dir in_TSS_dir out_dir
   
  	in in_regRegions_dir will look for {Species}_regRegions_allTissue_mainRegs.txt
  	first, will divde that by tissue and regulatory elements in out_dir
   	'
    exit 1
fi

REG=$1
TSS=$2
OUT=$3

################################################################

######## make array to map species names to codes in libraries
declare -A species
species[Mouse]=Mus_musculus.GRCm38.95_TSS.gtf
species[Dog]=Canis_familiaris.CanFam3.1.98_TSS.gtf
species[Rabbit]=Oryctolagus_cuniculus.OryCun2.0.98_TSS.gtf
species[Macaque]=Macaca_mulatta.Mmul_10.98_TSS.gtf
species[Pig]=Sus_scrofa.Sscrofa11.1.98_TSS.gtf
species[Rat]=Rattus_norvegicus.Rnor_6.0.95_TSS.gtf
species[Cat]=Felis_catus.Felis_catus_9.0.98_TSS.gtf
species[Marmoset]=Callithrix_jacchus.ASM275486v1.98_TSS.gtf
species[Horse]=Equus_caballus.EquCab3.0.98_TSS.gtf
species[Opossum]=Monodelphis_domestica.ASM229v1.98_TSS.gtf

tissues=( Liver Muscle Testis Brain )

regions=( Promoter activeEnhancer primedEnhancer )

################################################################

for S in "${!species[@]}"
	do
	for T in "${tissues[@]}"
		do
		echo "${S}	${T}"
		for R in "${regions[@]}"
			do
			
			# divide all the main reg regions back into reg regions
			# and then into tissues
			grep "${R}" ${REG}/${S}_regRegions_allTissue_mainRegs.txt | \
				sort -k1,1 -k2,2n | \
				grep "${T}" > ${OUT}/${S}_${R}_${T}_all.txt
		done
		
		# for each promoter, find the closest TSS
		# check that it is within 1Mb
		# -1 distance means no match, exclude that
		bedtools2-2.25.0/bin/bedtools closest -d \
				-a ${OUT}/${S}_Promoter_${T}_all.txt \
				-b ${TSS}/${species[$S]} \
					| awk '($NF < 1000000 && $NF > -1) {print}' \
					| sort -k1,1 -k2,2n \
					 > ${OUT}/${S}_Promoter_${T}_closestTSS.txt
		
		# for each active enhancer, find the closest promoter
		# put promoter as first columns  in file
		bedtools2-2.25.0/bin/bedtools closest -d \
				-a ${OUT}/${S}_activeEnhancer_${T}_all.txt \
				-b ${OUT}/${S}_Promoter_${T}_all.txt \
					| awk '($NF < 1000000 && $NF > -1) \
						{print $7 "\t" $8 "\t" $9 "\t" $10 "\t" $11 "\t" $12 "\t" \
						$1 "\t" $2 "\t" $3 "\t" $4 "\t" $5 "\t" $6 "\t" $13}' \
					| sort -k1,1 -k2,2n \
					 > ${OUT}/${S}_activeEnhancer_${T}_closestPromoter.txt
		
		# for each primed enhancer, find the closest promoter
		# put promoter as first columns  in file
		bedtools2-2.25.0/bin/bedtools closest -d \
				-a ${OUT}/${S}_primedEnhancer_${T}_all.txt \
				-b ${OUT}/${S}_Promoter_${T}_all.txt \
					| awk '($NF < 1000000 && $NF > -1) \
						{print $7 "\t" $8 "\t" $9 "\t" $10 "\t" $11 "\t" $12 "\t" \
						$1 "\t" $2 "\t" $3 "\t" $4 "\t" $5 "\t" $6 "\t" $13}' \
					| sort -k1,1 -k2,2n \
					 > ${OUT}/${S}_primedEnhancer_${T}_closestPromoter.txt
		
		# combine promoters, TSSs and enhancers
		bedtools2-2.25.0/bin/bedtools intersect -wa -wb\
			-a ${OUT}/${S}_Promoter_${T}_closestTSS.txt \
			-b ${OUT}/${S}_activeEnhancer_${T}_closestPromoter.txt \
			   ${OUT}/${S}_primedEnhancer_${T}_closestPromoter.txt \
				| cut -f 1,2,3,4,5,6,7,8,9,11,12,13,14,15,24,25,26,27,28,29 \
			   > ${OUT}/${S}_${T}_CRDs.txt
		
		# go through CRD files, and get the list of TSSs closest to regRegions
		# print the promoters and genes first, get unique matches
		awk '$4 ~ /Promoter/ {print $1 "\t" $2 "\t" $3 "\t" \
					$4 "\t" $5 "\t" $6 "\t" $15}' \
			${OUT}/${S}_${T}_CRDs.txt | sort | uniq  \
			| sed -e 's/\"//g' | sed -e 's/;//g' \
			 >  ${OUT}/${S}_${T}_Promoter_listGenes.txt 
		
		awk '$27 ~ /activeEnhancer/ {print $24 "\t" $25 "\t" $26 "\t" \
					  $27 "\t" $28 "\t"  $29 "\t" $15}' \
			${OUT}/${S}_${T}_CRDs.txt | sort | uniq \
			| sed -e 's/\"//g' | sed -e 's/;//g' \
			>  ${OUT}/${S}_${T}_activeEnhancer_listGenes.txt 
		
		awk '$27 ~ /primedEnhancer/ {print $24 "\t" $25 "\t" $26 "\t" \
					  $27 "\t" $28 "\t"  $29 "\t" $15}' \
			${OUT}/${S}_${T}_CRDs.txt | sort | uniq \
			| sed -e 's/\"//g' | sed -e 's/;//g' \
			>  ${OUT}/${S}_${T}_primedEnhancer_listGenes.txt 
	done
done
