# Supplementary material for: LINE retrotransposons characterize mammalian tissue-specific and evolutionarily dynamic regulatory regions
Source: Genome Biol. 2021 Feb 18;22:62. doi: 10.1186/s13059-021-02260-y (PMC7890895; doi:10.1186/s13059-021-02260-y)
Supplement: Supplementary file 9 — Additional file 9: Data S1. The standalone ZIP file containing custom scripts and pipelines produced for this study. [file 13059_2021_2260_MOESM9_ESM.zip › DataS1_20200930/get_qvals_regRegions.sh]

#!/usr/local/bin/bash

############################## PATHS ##########################


if [ $# -ne 3 ]; then
    echo $0: '
    usage: get_qvals_regRegions.sh path_to_regRegions path_to_MACS2 out_file
   	
    will get all the qvalues for all MACS2 peaks overlapping regulatory regions within tissues

   	path_to_regRegions - output to merge replicates
   	path_to_MACS2 - output directory to MACS2
   	'
    exit 1
fi

REG=$1
MACS=$2
OUT=$3

################################################################

######## make array to map species names to codes in libraries
# 
species=( Mouse Dog Rabbit Macaque Pig Rat Cat Marmoset Horse Opossum )

tissue=( Liver Muscle Brain Testis )

################################################################
echo -e "RegRegionID\tPeakID\t-log10(q-value)\tRegRegion\tHistoneMark" > $OUT

for S in "${species[@]}"
do
	for T in "${tissue[@]}"
	do
		bedtools intersect -wa -wb \
			-a ${REG}/${S}_${T}_H3K27ac+H3K4me3.bed \
			-b ${MACS}/${S}_${T}_H3K4me3_multiRep.bed \
			| awk '{print $4 "\t" $8 "\t" $11 "\t" "ActivePromoter" "\t" "H3K4me3"}' >> $OUT

		bedtools intersect -wa -wb \
			-a ${REG}/${S}_${T}_H3K27ac+H3K4me3.bed \
			-b ${MACS}/${S}_${T}_H3K27ac_multiRep.bed \
			| awk '{print $4 "\t" $8 "\t" $11 "\t" "ActivePromoter" "\t" "H3K27ac"}' >> $OUT

		bedtools intersect -wa -wb \
			-a ${REG}/${S}_${T}_H3K27ac+H3K4me3.bed \
			-b ${MACS}/${S}_${T}_H3K4me1_multiRep.bed \
			| awk '{print $4 "\t" $8 "\t" $11 "\t" "ActivePromoter" "\t" "H3K4me1"}' >> $OUT

		bedtools intersect -wa -wb \
			-a ${REG}/${S}_${T}_H3K27ac-H3K4me3+H3K4me1.bed \
			-b ${MACS}/${S}_${T}_H3K4me3_multiRep.bed \
			| awk '{print $4 "\t" $8 "\t" $11 "\t" "ActiveEnhancer" "\t" "H3K4me3"}' >> $OUT

		bedtools intersect -wa -wb \
			-a ${REG}/${S}_${T}_H3K27ac-H3K4me3+H3K4me1.bed \
			-b ${MACS}/${S}_${T}_H3K27ac_multiRep.bed \
			| awk '{print $4 "\t" $8 "\t" $11 "\t" "ActiveEnhancer" "\t" "H3K27ac"}' >> $OUT

		bedtools intersect -wa -wb \
			-a ${REG}/${S}_${T}_H3K27ac-H3K4me3+H3K4me1.bed \
			-b ${MACS}/${S}_${T}_H3K4me1_multiRep.bed \
			| awk '{print $4 "\t" $8 "\t" $11 "\t" "ActiveEnhancer" "\t" "H3K4me1"}' >> $OUT

		bedtools intersect -wa -wb \
			-a ${REG}/${S}_${T}_H3K4me1-H3K27ac-H3K4me3.bed \
			-b ${MACS}/${S}_${T}_H3K4me3_multiRep.bed \
			| awk '{print $4 "\t" $8 "\t" $11 "\t" "PrimedEnhancer" "\t" "H3K4me3"}' >> $OUT

		bedtools intersect -wa -wb \
			-a ${REG}/${S}_${T}_H3K4me1-H3K27ac-H3K4me3.bed \
			-b ${MACS}/${S}_${T}_H3K4me1_multiRep.bed \
			| awk '{print $4 "\t" $8 "\t" $11 "\t" "PrimedEnhancer" "\t" "H3K4me1"}' >> $OUT

		bedtools intersect -wa -wb \
			-a ${REG}/${S}_${T}_H3K4me1-H3K27ac-H3K4me3.bed \
			-b ${MACS}/${S}_${T}_H3K27ac_multiRep.bed \
			| awk '{print $4 "\t" $8 "\t" $11 "\t" "PrimedEnhancer" "\t" "H3K27ac"}' >> $OUT
	done
done
