# Supplementary material for: LINE retrotransposons characterize mammalian tissue-specific and evolutionarily dynamic regulatory regions
Source: Genome Biol. 2021 Feb 18;22:62. doi: 10.1186/s13059-021-02260-y (PMC7890895; doi:10.1186/s13059-021-02260-y)
Supplement: Supplementary file 9 — Additional file 9: Data S1. The standalone ZIP file containing custom scripts and pipelines produced for this study. [file 13059_2021_2260_MOESM9_ESM.zip › DataS1_20200930/run_bwa_index_Ensembl98.sh]

#!/usr/local/bin/bash

################################################################
if [ $# -ne 2 ]; then
    echo $0: '
    usage: run_bwa_index_Ensembl98.sh genomes_dir bwa_db_dir 
   	
   	this script will look for all Ensembl98 fasta genome versions in genomes_dir
   	it will make a bwa-0.7.12 version index file in bwa_db_dir 
   		and name these indices by the common name of the species
   	each indexing job will be submitted as a seperate cluster job 
   	'
    exit 1
fi

GENOMES=$1
OUTDIR=$2


########################### SPECIES MAP ##########################
declare -A map
map[Mouse]=Mus_musculus.GRCm38.dna.primary_assembly.fa
map[Dog]=Canis_familiaris.CanFam3.1.dna.toplevel.fa
map[Rabbit]=Oryctolagus_cuniculus.OryCun2.0.dna.toplevel.fa
map[Macaque]=Macaca_mulatta.Mmul_10.dna.toplevel.fa
map[Pig]=Sus_scrofa.Sscrofa11.1.dna.toplevel.fa
map[Rat]=Rattus_norvegicus.Rnor_6.0.dna.toplevel.fa
map[Cat]=Felis_catus.Felis_catus_9.0.dna.toplevel.fa
map[Marmoset]=Callithrix_jacchus.ASM275486v1.dna.toplevel.fa
map[Opossum]=Monodelphis_domestica.ASM229v1.dna.toplevel.fa
map[Horse]=Equus_caballus.EquCab3.0.dna.toplevel.fa
###################################################################

cd $OUTDIR

for I in "${!map[@]}"
do
	bsub -n 4 -M 6000 -R "rusage[mem=6000]" -J ${I}Index \
		"~/software/bwa-0.7.12/bwa index -p $I ${GENOMES}/${map[$I]}"
done
