# Supplementary material for: LINE retrotransposons characterize mammalian tissue-specific and evolutionarily dynamic regulatory regions
Source: Genome Biol. 2021 Feb 18;22:62. doi: 10.1186/s13059-021-02260-y (PMC7890895; doi:10.1186/s13059-021-02260-y)
Supplement: Supplementary file 9 — Additional file 9: Data S1. The standalone ZIP file containing custom scripts and pipelines produced for this study. [file 13059_2021_2260_MOESM9_ESM.zip › DataS1_20200930/Ensembl_EPO_pairwise_comparison_overlap_switchers.sh]

#!/usr/local/bin/bash

############################## PATHS ##########################


if [ $# -ne 2 ]; then
    echo $0: '
    usage: Ensembl_EPO_pairwise_comparison_overlap_switchers.sh in_aligned in_regions 
   	
   	recognises aligned files FromSpecies*toSpecies from file named like:
   	Marmose_regRegions_allTissue_parsed_to_to_Dog
   	
   	recognises original regulatory regions files from file named like:
   	Dog_regRegions_allTissue_parsed.txt
   	
   	'
    exit 1
fi

PAIR=$1
REG=$2


################################################################

######## make array to map species names to codes in libraries
species=( Mouse Dog Rabbit Macaque Pig Rat Cat Marmoset Horse Opossum )

regions=( Promoter activeEnhancer primedEnhancer )


################################################################
echo "overlapping files per species"
for S in  "${species[@]}"
	do
	echo "	$S"
		
	files=(${PAIR}/*_regRegions_allTissue_parsed_to_${S})
	if [ -e ${files[0]} ];
	then
		for F in "${files[@]}"
		do
 		 bedtools2-2.25.0/bin/bedtools intersect \
			-wa -wb -a $F -b \
			"${REG}/${S}_regRegions_allTissue_parsed.txt" \
			> "${F}_active"
		done
	fi
done

echo "dividing by regulatory region"
for S in  "${species[@]}"
	do
	echo "	$S"
	for R in "${regions[@]}"
	do
		echo "	getting non-switchers"
		for I in ${PAIR}/*_regRegions_allTissue_parsed_to_${S}
		do
			awk -v var=$R '$5 == var {print}' $I > ${I}_${R}
		done
		for I in ${PAIR}/*_regRegions_allTissue_parsed_to_${S}_active
		do
			awk -v var=$R '$5 == var {print}' $I > ${I}_${R}
		done
	done
	
	
	echo "	getting switchers"
	for I in ${PAIR}/*_regRegions_allTissue_parsed_to_${S}
	do
		awk '$5 ~ /Promoter,/ {print}' $I > ${I}_promoterSwitch
		awk '$5 !~ /Promoter/ && $5 ~ /Enhancer,/ {print}' $I > ${I}_enhancerSwitch
		
	done
		for I in ${PAIR}/*_regRegions_allTissue_parsed_to_${S}_active
		do
			awk '$5 ~ /Promoter,/ {print}' $I > ${I}_promoterSwitch
			awk '$5 !~ /Promoter/ && $5 ~ /Enhancer,/ {print}' $I > ${I}_enhancerSwitch
		done
	
done
