# Supplementary material for: LINE retrotransposons characterize mammalian tissue-specific and evolutionarily dynamic regulatory regions
Source: Genome Biol. 2021 Feb 18;22:62. doi: 10.1186/s13059-021-02260-y (PMC7890895; doi:10.1186/s13059-021-02260-y)
Supplement: Supplementary file 9 — Additional file 9: Data S1. The standalone ZIP file containing custom scripts and pipelines produced for this study. [file 13059_2021_2260_MOESM9_ESM.zip › DataS1_20200930/interIndividualOverlap_perTissue.sh]

#!/usr/local/bin/bash

############################## PATHS ##########################


if [ $# -ne 2 ]; then
    echo $0: '
    usage: interIndividualOverlap_perTissue.sh in_mergedRegRegions_dir out_dir 
   	
   	recognises files named according to:
	
	{Species}_{Number}_regRegions_allTissue_mainRegs.txt
	example:	Cat_3_regRegions_allTissue_mainRegs.txt
	
	the numbers are 1-4.   	
	
	will first parse to make a per regulatory region and per tissue files.
	for example, testis-specific promoters file
	
	will then overlap every combination of files.
   	
   	'
    exit 1
fi

REG=$1
OUT=$2


################################################################

######## make array to map species names to codes in libraries
species=( Mouse Cat )

regions=( Promoter activeEnhancer primedEnhancer )

tissues=( Liver Muscle Brain Testis )

################################################################

for S in  "${species[@]}"
	do
	for R in "${regions[@]}"
	do
		for T in "${tissues[@]}"
		do
			for N in {1..4}
			do
				awk -v tis=${T} -v reg=${R} \
					'$4 == reg && $5 == tis {print}' \
					${REG}/${S}_${N}_regRegions_allTissue_mainRegs.txt \
				> ${OUT}/${S}_${N}_regRegions_allTissue_mainRegs_${R}_${T}.txt
			done
			files=(${OUT}/${S}_*_regRegions_allTissue_mainRegs_${R}_${T}.txt)
			if [ -e ${files[0]} ];
			then
			#echo ${files[0]}
				echo "$S	$R	$T"
				for N1 in {1..4}
				do
					for N2 in {1..4}
					do
						if [ "$N1" -ne "$N2" ]
						then
						#for file array numbers, which are in 0 encoding
						# subtract 1 from file name
							F1="$(($N1-1))"
							F2="$(($N2-1))"
						
						bedtools2-2.25.0/bin/bedtools intersect \
							-wa -wb -a ${files[${F1}]} \
							-b ${REG}/${S}_${N2}_regRegions_allTissue_mainRegs.txt \
							> ${OUT}/${S}_${R}_${T}_allTissue_${N1}_to_${N2}.txt
							
						bedtools2-2.25.0/bin/bedtools intersect \
							-wa -wb -a ${files[${F2}]} \
							-b ${REG}/${S}_${N1}_regRegions_allTissue_mainRegs.txt \
							> ${OUT}/${S}_${R}_${T}_allTissue_${N2}_to_${N1}.txt
						fi	
					done
				done
			fi
		done
	done
done
