# Supplementary material for: LINE retrotransposons characterize mammalian tissue-specific and evolutionarily dynamic regulatory regions
Source: Genome Biol. 2021 Feb 18;22:62. doi: 10.1186/s13059-021-02260-y (PMC7890895; doi:10.1186/s13059-021-02260-y)
Supplement: Supplementary file 9 — Additional file 9: Data S1. The standalone ZIP file containing custom scripts and pipelines produced for this study. [file 13059_2021_2260_MOESM9_ESM.zip › DataS1_20200930/get_regRegions_notMatching.pl]

#!/usr/local/bin/perl
 
use strict;
use warnings;
use Getopt::Long;

my $in;
my $out;
my $l;
my $c;
my %ids;

my $USAGE="Give a list of values and column number, will extract all lines in input file that do not match 
	to any values in list.\n\n./fasta_length.pl -in in.txt -l list_values -c num_column -out out.txt\n";

GetOptions( 'in=s' => \$in, 'out=s' => \$out,
	'l=s' => \$l, 'c=i' => \$c);
die $USAGE unless ($in and $out and $l and $c);

open (LIST, $l) or die "cannot open $l\n";
while (<LIST>) {
	chomp;
	$ids{$_}++;
}
close (LIST);

$c = $c - 1;
open (IN, $in) or die "cannot open $in\n";
open (OUT, ">$out") or die "Cannot make $out\n";
while (<IN>) {
	chomp;
	my @col =split(/\t/,$_);
	#print $col[$c], "\n";
	if (!$ids{$col[$c]}) {
		print OUT $_, "\n";
	}
}
close(OUT);
close (IN);
