# Supplementary material for: LINE retrotransposons characterize mammalian tissue-specific and evolutionarily dynamic regulatory regions
Source: Genome Biol. 2021 Feb 18;22:62. doi: 10.1186/s13059-021-02260-y (PMC7890895; doi:10.1186/s13059-021-02260-y)
Supplement: Supplementary file 9 — Additional file 9: Data S1. The standalone ZIP file containing custom scripts and pipelines produced for this study. [file 13059_2021_2260_MOESM9_ESM.zip › DataS1_20200930/pairwise_conservation_Ensembl_e89.pl]

#!/usr/local/bin/perl

####################################################################
# pairwise alignments on public Ensembl
####################################################################

use strict;
use warnings;
use Getopt::Long;
use Bio::EnsEMBL::Registry;
use Bio::AlignIO;
use Bio::EnsEMBL::Utils::Exception qw(throw);

# input and output 
my $quer_name;
my $quer_bed;
my $ref_name;
my $out;

# global variables
my $reg_conf;
my $genomicalign_adaptor;
my $genomedb_adaptor;
my $methodlink_adaptor;


######################## usage and options ###############################
my $USAGE=("Given input bed files for a query species, will project the query species' genomic coordinates to the reference genome.\nValid species names are Ensembl database species names (eg. homo_sapiens).\nTakes into account 1-to-1 pairwise alignments using the EPO alignment.\n\nRun with following options:\n./pairwise_conservation_Ensembl.pl -quer_name query_species -quer_bed query.bed -ref_name reference_species -out out_file\n\n");

GetOptions('quer_name=s' => \$quer_name, 'quer_bed=s' => \$quer_bed, 
	'ref_name=s' => \$ref_name, 'out=s' => \$out);
	
die $USAGE unless ($quer_name and $quer_bed 
	and $ref_name and $out);


########################### subroutines ##########################
 # get the number of 1-to-1 alignments in restricted genomic block
 # arg0: query species name
 # arg1: reference species name
 # arg2: query species slice
 # returns the number of genomic align blocks

sub blocks {
	my $query = $_[0];
	my $reference = $_[1];
	my $slice = $_[2];
	
	my $querydb = $genomedb_adaptor->fetch_by_name_assembly($query);
	my $referencedb = $genomedb_adaptor->fetch_by_name_assembly($reference);
	my $alignment = $methodlink_adaptor->fetch_by_method_link_type_species_set_name("EPO", "mammals");

	my $genomicalign_block = 
			$genomicalign_adaptor->fetch_all_by_MethodLinkSpeciesSet_Slice(
				$alignment, $slice);
 	return $genomicalign_block;
 	
}

########################### main program ##########################


my $registry = 'Bio::EnsEMBL::Registry';
$registry->load_registry_from_db(
	-host => 'ensembldb.ensembl.org',
	-user => 'anonymous'
);


 # get the GenomicAlignBlock adaptor for Compara database
$genomicalign_adaptor = $registry->get_adaptor(
    "Multi", "Compara", "GenomicAlignBlock");

 # get the GenomeDB adaptor of Compara database
$genomedb_adaptor = $registry->get_adaptor("Multi", "Compara", "GenomeDB");

 # get the MethodLinkSpeciesSet adaptor of Compara
$methodlink_adaptor = $registry->get_adaptor("Multi", "Compara", "MethodLinkSpeciesSet");


print "Projecting query species: ", $quer_name, "\tto reference: ",
	 $ref_name, "\n\tquery file: ", $quer_bed, "\n";

open (OUT, ">$out") or die "Cannot make outfile: $out\n";
print "\tmaking output: $out\n\n";

print OUT "#", $ref_name,"_projected_chr\t", $ref_name, "_projected_start\t",
$ref_name, "_projected_end\t", $quer_name, "_position\tNumTissuesActive\tListTissuesActive\n";

 open (IN, $quer_bed) or die "cannot open $quer_bed\n";
 my $slice_adaptor = Bio::EnsEMBL::Registry->get_adaptor(
 		$quer_name, "Core", "Slice");
 while (<IN>) {
 	chomp;
 	my @col = split(/\t/,$_);
 	my $query_slice = $slice_adaptor->fetch_by_region(
 			"toplevel", $col[0], $col[1], $col[2]);
 	throw("No Slice can be created with coordinates $col[0]:$col[1]-$col[2]") if 		
 		(!$query_slice);
 		my $all_blocks = blocks($quer_name,$ref_name,$query_slice);
	if ( scalar @$all_blocks == 1 ) {
		foreach my $block (@$all_blocks) {
			next if (!defined $block);
			my $restricted = $block->restrict_between_reference_positions(
				$query_slice->start(), $query_slice->end(), undef, 1);
			next if (!defined $restricted);
			my $align_list = $restricted->genomic_align_array();
			foreach my $align (@$align_list) {
			next if (!$align);
				if ($align->genome_db()->name() eq $ref_name) {
					print OUT $align->dnafrag->name(), "\t", $align->dnafrag_start(),
					"\t", $align->dnafrag_end(), "\t",
					$query_slice->seq_region_name(), ":",
					$query_slice->start(), "-", $query_slice->end(), "\t",
					$col[3], "\t", $col[4], "\n";	
				}
			}
		}
 						
  	}	
 	
 }
 
 close(OUT);
 close(IN);
