# Supplementary material for: LINE retrotransposons characterize mammalian tissue-specific and evolutionarily dynamic regulatory regions
Source: Genome Biol. 2021 Feb 18;22:62. doi: 10.1186/s13059-021-02260-y (PMC7890895; doi:10.1186/s13059-021-02260-y)
Supplement: Supplementary file 9 — Additional file 9: Data S1. The standalone ZIP file containing custom scripts and pipelines produced for this study. [file 13059_2021_2260_MOESM9_ESM.zip › DataS1_20200930/Ensembl_EPO_pairwise_comparison_perTissue_overlap.sh]

#!/usr/local/bin/bash

############################## PATHS ##########################


if [ $# -ne 2 ]; then
    echo $0: '
    usage: Ensembl_EPO_pairwise_comparison_perTissue_overlap.sh in_aligned out_aligned
   	
   	recognises original regulatory regions files from file named like:
   	{Species}_regRegions_allTissue_mainRegs_to_{Species}
   	
   	'
    exit 1
fi

IN=$1
OUT=$2


################################################################

######## make array to map species names to codes in libraries
# 
species=( Mouse Dog Rabbit Macaque Pig Rat Cat Marmoset Horse Opossum )

regions=( Promoter activeEnhancer primedEnhancer )

tissues=( Liver Muscle Brain Testis )
################################################################

echo "dividing by regulatory region an tissue"
for S in  "${species[@]}"
	do
	echo "	$S"
	for R in "${regions[@]}"
	do
		for T in "${tissues[@]}"
		do

			for I in ${IN}/*_regRegions_allTissue_parsed_to_${S}
			do
				NAME1=$(basename $I)
				awk -v tis=${T} -v reg=${R} \
						'$5 == reg && $6 == tis {print}' $I  \
						> ${OUT}/${NAME1}_${R}_${T}			
			done
				
			for J in ${IN}/*_regRegions_allTissue_parsed_to_${S}_active
	 		do
	 			NAME2=$(basename $J _active)
	 			awk -v tis=${T} -v reg=${R} \
						'$5 == reg && $6 == tis {print}' $J  \
						> ${OUT}/${NAME2}_${R}_${T}_active	
	 		done
		done
	done
done
