# Supplementary material for: LINE retrotransposons characterize mammalian tissue-specific and evolutionarily dynamic regulatory regions
Source: Genome Biol. 2021 Feb 18;22:62. doi: 10.1186/s13059-021-02260-y (PMC7890895; doi:10.1186/s13059-021-02260-y)
Supplement: Supplementary file 9 — Additional file 9: Data S1. The standalone ZIP file containing custom scripts and pipelines produced for this study. [file 13059_2021_2260_MOESM9_ESM.zip › DataS1_20200930/overlap_repeats_unAligned.sh]

#!/usr/local/bin/bash

############################## PATHS ##########################


if [ $# -ne 3 ]; then
    echo $0: '
    usage: overlap_repeats_unAligned.sh in_repeat_dir in_reg_region_dir out_dir 
   	
   	requires input files to be named {Species}_{RegRegion}_speciesSpecific.bed
   	
   	will overlap them with pre-pepared bed files of repeats
   	
   	'
    exit 1
fi

REP=$1
REG=$2
OUT=$3


################################################################

######## make array to map species names to codes in libraries
# 
declare -A species
species[Mouse]=Mus_musculus.GRCm38.dna.primary_assembly.fa.bed
species[Dog]=Canis_familiaris.CanFam3.1.dna.toplevel.fa.bed
species[Rabbit]=Oryctolagus_cuniculus.OryCun2.0.dna.toplevel.fa.bed
species[Macaque]=Macaca_mulatta.Mmul_10.dna.toplevel.fa.bed
species[Pig]=Sus_scrofa.Sscrofa11.1.dna.toplevel.fa.bed
species[Rat]=Rattus_norvegicus.Rnor_6.0.dna.toplevel.fa.bed
species[Cat]=Felis_catus.Felis_catus_9.0.dna.toplevel.fa.bed
species[Marmoset]=Callithrix_jacchus.ASM275486v1.dna.toplevel.fa.bed
species[Horse]=Equus_caballus.EquCab3.0.dna.toplevel.fa.bed
species[Opossum]=Monodelphis_domestica.ASM229v1.dna.toplevel.fa.bed

elements=( Promoter activeEnhancer primedEnhancer )
################################################################
for S in  "${!species[@]}"
do
	echo "$S"
	for E in "${elements[@]}"
	do
		#echo "${REG}/${S}_${E}_speciesSpecific.bed"
		if [ -e "${REG}/${S}_${E}_speciesSpecific.bed" ]
		then 
	 		~/software/bedtools2-2.25.0/bin/bedtools intersect \
			  	-wa -wb -a -F 0.5 "${REG}/${S}_${E}_speciesSpecific.bed" \
	 		  	-b "${REP}/${species[$S]}" > \
	 			"${OUT}/${S}_${E}_speciesSpecific_repetitive.txt"	
	 		
	 		awk '$5 ~ /,/ {print}' "${OUT}/${S}_${E}_speciesSpecific_repetitive.txt" \
	 			> "${OUT}/${S}_${E}_speciesSpecific_tissueShared.txt"
	 		awk '$5 !~ /,/ {print}' "${OUT}/${S}_${E}_speciesSpecific_repetitive.txt" \
	 			> "${OUT}/${S}_${E}_speciesSpecific_tissueSpecific.txt"
		fi
	done
done
