# Supplementary material for: LINE retrotransposons characterize mammalian tissue-specific and evolutionarily dynamic regulatory regions
Source: Genome Biol. 2021 Feb 18;22:62. doi: 10.1186/s13059-021-02260-y (PMC7890895; doi:10.1186/s13059-021-02260-y)
Supplement: Supplementary file 9 — Additional file 9: Data S1. The standalone ZIP file containing custom scripts and pipelines produced for this study. [file 13059_2021_2260_MOESM9_ESM.zip › DataS1_20200930/run_get_constrained.sh]

#!/usr/local/bin/bash

############################## USAGE ##########################
if [ $# -ne 2 ]; then
    echo $0: '
    usage: run_get_constrained.sh path_to_script out_add 
   	will run a cluster job for each of the 10 mammals to get their constrained elements features. 
   	the output is written in the current directory. 
   	it makes a bed file named after the species and ensembl version or other identifier given as out_add
   	'
    exit 1
fi

EXE=$1
OUT=$2


################################################################
######## make array to map species names to popular names
declare -A map
map[mus_musculus]=Mouse
#map[canis_familiaris]=Dog
#map[oryctolagus_cuniculus]=Rabbit
#map[macaca_mulatta]=Macaque
#map[sus_scrofa]=Pig
#map[rattus_norvegicus]=Rat
#map[felis_catus]=Cat
#map[callithrix_jacchus]=Marmoset
#map[equus_caballus]=Horse
#map[monodelphis_domestica]=Opossum

################################################################

for I in "${!map[@]}"
	do
	#
	bsub -M 25000 -J constrained -n 10 -oo stdouterr_${map[$I]}_constrained "source ~/.profile; $EXE -in_species $I -out ${map[$I]}_constrainedElements_${OUT}.txt"
done
