# Supplementary material for: LINE retrotransposons characterize mammalian tissue-specific and evolutionarily dynamic regulatory regions
Source: Genome Biol. 2021 Feb 18;22:62. doi: 10.1186/s13059-021-02260-y (PMC7890895; doi:10.1186/s13059-021-02260-y)
Supplement: Supplementary file 9 — Additional file 9: Data S1. The standalone ZIP file containing custom scripts and pipelines produced for this study. [file 13059_2021_2260_MOESM9_ESM.zip › DataS1_20200930/call_regRegions.sh]

#!/usr/local/bin/bash

############################## PATHS ##########################


if [ $# -ne 2 ]; then
    echo $0: '
    usage: call_regRegions.sh in_path out_path
   	
   	will call enhancers and promoters from replicate merged peaks 
   	recognising the naming scheme of merge_biolRep_final_ChIP-seq.sh script. 
   	Species_Tissue_Factor i.e. Rat_Testes_H3K4me3*Rep.bed
  
   	'
    exit 1
fi

IN=$1
OUT=$2

################################################################
species=( Macaque Opossum Mouse Dog  Rabbit Pig Rat Cat Marmoset Horse )

tissue=( Liver Muscle Brain Testis )

################################################################

for S in "${species[@]}"
	do
	for T in "${tissue[@]}"
		do
		files=(${IN}/${S}*${T}*Rep.bed)
		#echo ${#files[@]}
		#if all 3 marks are present
		if [ "${#files[@]}" -eq 3 ]
		then
			echo "${S}   ${T}"
			# -F minimum overlap as a fraction of a file -> 
			# minimum 50% of H3K4me3 overlap with H3K27ac
			# keep the K4me3 peaks
			##K27ac with K4me3 -> 1) promoter
			bedtools2-2.25.0/bin/bedtools intersect \
				-wa -u -f 0.5 -a ${IN}/${S}*${T}*H3K4me3*Rep.bed \
				-b ${IN}/${S}*${T}*H3K27ac*Rep.bed | \
				awk -v var="${S}_${T}_H3K27ac+H3K4me3_" \
				'BEGIN{n=1} {print $1 "\t" $2 "\t" $3 "\t" var n; n+=1}' \
				>  ${OUT}/${S}_${T}_H3K27ac+H3K4me3.bed 
			 
			 # keep the K27ac peaks temporarily, to avoid calling them an enhancer
			bedtools2-2.25.0/bin/bedtools intersect \
				-wa -u -F 0.5  -a ${IN}/${S}*${T}*H3K27ac*Rep.bed \
				-b ${IN}/${S}*${T}*H3K4me3*Rep.bed | \
				awk -v var="${S}_${T}_H3K27ac+H3K4me3_" \
				'BEGIN{n=1} {print $1 "\t" $2 "\t" $3 "\t" var n; n+=1}' \
				 >  ${OUT}/${S}_${T}_all_H3K27ac+H3K4me3.tmp
			
			
			 ##K27ac with K4me1 
			 # minimum 50% of H3K27ac overlaps with H3K4me1
			 bedtools2-2.25.0/bin/bedtools intersect \
				 -wa -u -f 0.5 -a ${IN}/${S}*${T}*H3K27ac*Rep.bed \
				 -b ${IN}/${S}*${T}*H3K4me1*Rep.bed | \
				 awk -v var="${S}_${T}_H3K27ac+H3K4me1_" \
				 'BEGIN{n=1} {print $1 "\t" $2 "\t" $3 "\t" var n; n+=1}' \
				 >  ${OUT}/${S}_${T}_H3K27ac+H3K4me1.bed 
			
			##K27ac with K4me1
			# but not H3K27ac regions that overlap promoters -> 2) active enhancer
			bedtools2-2.25.0/bin/bedtools intersect \
				-wa -v -a ${OUT}/${S}_${T}_H3K27ac+H3K4me1.bed  \
				-b ${OUT}/${S}_${T}_all_H3K27ac+H3K4me3.tmp | \
				awk -v var="${S}_${T}_H3K27ac-H3K4me3+H3K4me1_" \
				'BEGIN{n=1} {print $1 "\t" $2 "\t" $3 "\t" var n; n+=1}' \
				>  ${OUT}/${S}_${T}_H3K27ac-H3K4me3+H3K4me1.bed
			rm ${OUT}/${S}_${T}_all_H3K27ac+H3K4me3.tmp
			
			##K4me1, but not K27ac or K4me3 -> 3) primed enhancer
			bedtools2-2.25.0/bin/bedtools intersect \
				-wa -v  -a  ${IN}/${S}*${T}*H3K4me1*Rep.bed \
				-b ${IN}/${S}*${T}*H3K27ac*Rep.bed ${IN}/${S}*${T}*H3K4me3*Rep.bed | \
				awk -v var="${S}_${T}_H3K4me1-H3K27ac-H3K4me3_" \
				'BEGIN{n=1} {print $1 "\t" $2 "\t" $3 "\t" var n; n+=1}' \
				>  ${OUT}/${S}_${T}_H3K4me1-H3K27ac-H3K4me3.bed
			
					
			##K4me3 with K4me1, but not K27ac
			bedtools2-2.25.0/bin/bedtools intersect \
				-wa -u -f 0.5 -a ${IN}/${S}*${T}*H3K4me1*Rep.bed \
				-b ${IN}/${S}*${T}*H3K4me3*Rep.bed | \
				awk -v var="${S}_${T}_H3K4me1+H3K4me3_" \
				'BEGIN{n=1} {print $1 "\t" $2 "\t" $3 "\t" var n; n+=1}' \
				>  ${OUT}/${S}_${T}_H3K4me1+H3K4me3.bed 
			
			bedtools2-2.25.0/bin/bedtools intersect \
				-wa -v  -a ${OUT}/${S}_${T}_H3K4me1+H3K4me3.bed  \
				-b ${IN}/${S}*${T}*H3K27ac*Rep.bed | \
				awk -v var="${S}_${T}_H3K4me1+H3K4me3-H3K27ac_" \
				'BEGIN{n=1} {print $1 "\t" $2 "\t" $3 "\t" var n; n+=1}' \
				 >  ${OUT}/${S}_${T}_H3K4me1+H3K4me3-H3K27ac.bed
			
			## K27ac, but not K4me3 or K4me1 -> 4) ? K27ac only
			bedtools2-2.25.0/bin/bedtools intersect \
				-wa -v -a  ${IN}/${S}*${T}*H3K27ac*Rep.bed \
				-b ${IN}/${S}*${T}*H3K4me3*Rep.bed ${IN}/${S}*${T}*H3K4me1*Rep.bed | \
				awk -v var="${S}_${T}_H3K27ac-H3K4me3-H3K4me1_" \
				'BEGIN{n=1} {print $1 "\t" $2 "\t" $3 "\t" var n; n+=1}' \
				 >  ${OUT}/${S}_${T}_H3K27ac-H3K4me3-H3K4me1.bed
			
			## K4me3, but not K27ac or K4me1 -> 5) ? K4me3 only
			bedtools2-2.25.0/bin/bedtools intersect \
				-wa -v -a ${IN}/${S}*${T}*H3K4me3*Rep.bed \
				-b ${IN}/${S}*${T}*H3K27ac*Rep.bed ${IN}/${S}*${T}*H3K4me1*Rep.bed \
				| awk -v var="${S}_${T}_H3K4me3-H3K27ac-H3K4me1_" \
				'BEGIN{n=1} {print $1 "\t" $2 "\t" $3 "\t" var n; n+=1}' \
				>  ${OUT}/${S}_${T}_H3K4me3-H3K27ac-H3K4me1.bed
			
			rm ${OUT}/${S}_${T}_H3K27ac+H3K4me1.bed
			rm ${OUT}/${S}_${T}_H3K4me1+H3K4me3.bed
					
		fi
	done
done
