# Supplementary material for: LINE retrotransposons characterize mammalian tissue-specific and evolutionarily dynamic regulatory regions
Source: Genome Biol. 2021 Feb 18;22:62. doi: 10.1186/s13059-021-02260-y (PMC7890895; doi:10.1186/s13059-021-02260-y)
Supplement: Supplementary file 9 — Additional file 9: Data S1. The standalone ZIP file containing custom scripts and pipelines produced for this study. [file 13059_2021_2260_MOESM9_ESM.zip › DataS1_20200930/run_cuffnorm_STAR.sh]

#!/usr/local/bin/bash

############################## PATHS ##########################


if [ $# -ne 3 ]; then
    echo $0: '
    usage: run_cuffnorm_STAR.sh path_to_CXB_dir path_to_gtf path_to_result_dir
   	
   	needs CXB files that are the result of cuffnorm module
   	will recognize the replicates form the naming convention of the cuffquant directories
   	 example: do26177_unk_testis_unk_mm10BL617_3511
   	'
    exit 1
fi

CXB=$1
GTF=$2
OUT=$3

################################################################

######## make array to map species names to codes in libraries
declare -A map
map[Mouse]=mm10BL
map[Dog]=canFam
map[Rabbit]=oryCun
map[Macaque]=rheMac
map[Pig]=susScr
map[Rat]=rn5
map[Cat]=felCat
map[Marmoset]=calJac
map[Horse]=equCab
map[Opossum]=monDom

declare -A gtf
gtf[Mouse]=Mus_musculus.GRCm38.95.gtf
gtf[Dog]=Canis_familiaris.CanFam3.1.98.gtf
gtf[Rabbit]=Oryctolagus_cuniculus.OryCun2.0.98.gtf
gtf[Macaque]=Macaca_mulatta.Mmul_10.98.gtf
gtf[Pig]=Sus_scrofa.Sscrofa11.1.98.gtf
gtf[Rat]=Rattus_norvegicus.Rnor_6.0.95.gtf
gtf[Cat]=Felis_catus.Felis_catus_9.0.98.gtf
gtf[Marmoset]=Callithrix_jacchus.ASM275486v1.98.gtf
gtf[Opossum]=Monodelphis_domestica.ASM229v1.98.gtf
gtf[Horse]=Equus_caballus.EquCab3.0.98.gtf

################################################################


for I in "${!map[@]}"
do
	echo "$I"
	liver=$(ls ${CXB}/${I}*Liver*/abundances.cxb | tr "\n" ",")
	liver=${liver:0:-1}

	muscle=$(ls ${CXB}/${I}*Muscle*/abundances.cxb | tr "\n" ",")
	muscle=${muscle:0:-1}
	
	brain=$(ls ${CXB}/${I}*Brain*/abundances.cxb | tr "\n" ",")
	brain=${brain:0:-1}
	
	testis=$(ls ${CXB}/${I}*Testis*/abundances.cxb | tr "\n" ",")
	testis=${testis:0:-1}
	
		# replicates given by comma seperated list
		# label is per condition, not per replicate
		##Muscle,
		bsub -n 10 -M 20000 -R "rusage[mem=20000]" -oo ${OUT}/stdouterr_${I} \
		-J cuffnorm \
		"source ~/.tophatrc; \
			cuffnorm -p 10 --library-type=fr-firststrand\
 			-q --no-update-check \
 			-o ${OUT}/${I} \
			-L Liver,Muscle,Brain,Testis \
			${GTF}/${gtf[$I]}  \
			$liver $muscle $brain $testis"
done
