# Supplementary material for: LINE retrotransposons characterize mammalian tissue-specific and evolutionarily dynamic regulatory regions
Source: Genome Biol. 2021 Feb 18;22:62. doi: 10.1186/s13059-021-02260-y (PMC7890895; doi:10.1186/s13059-021-02260-y)
Supplement: Supplementary file 9 — Additional file 9: Data S1. The standalone ZIP file containing custom scripts and pipelines produced for this study. [file 13059_2021_2260_MOESM9_ESM.zip › DataS1_20200930/Ensembl_EPO_pairwise_comparison_overlap_switchers_calculate.pl]

#!/usr/local/bin/perl

use strict;
use warnings;
use Getopt::Long;

# input and output 
my $align;
my $active;
my $diverge;
my $out;

# to hold values
my $stats;
my $time;


# global variables
my %species;
$species{'Macaque'}++;
$species{'Marmoset'}++;
$species{'Mouse'}++;
$species{'Rat'}++;
$species{'Rabbit'}++;
$species{'Pig'}++;
$species{'Dog'}++;
$species{'Cat'}++;
$species{'Horse'}++;
$species{'Opossum'}++;


#time 

my %regs;
$regs{'Promoter_tissueSpecific'}++;
$regs{'Promoter_tissueShared'}++;
$regs{'activeEnhancer_tissueSpecific'}++;
$regs{'activeEnhancer_tissueShared'}++;
$regs{'primedEnhancer_tissueSpecific'}++;
$regs{'primedEnhancer_tissueShared'}++;
$regs{'promoterSwitch'}++;
$regs{'enhancerSwitch'}++;


######################## usage and options ###############################
my $USAGE=("Given a dir with results of pairwise alignments and a dir with the original files passed, will make a table of the numbers of conserved binding events.
will look for .txt files for all input istes, _to_Species for algined and _to_Species_active for active sites. ref species is the species all is being comapred to and from

usage: ./Ensembl_EPO_pairwise_comparison_overlap_calculate.pl -diverge divergence_times.txt -align alignedRegionsDir -active activeRegionsDir -out out_file_table.txt \n\n");

GetOptions('active=s' => \$active, 'diverge=s' => \$diverge,
	'align=s' => \$align, 'out=s' => \$out);
	
die $USAGE unless ($active and $align and $out and $diverge);

######################################

sub count_lines {
	my %uniq;
	open (FILE, $_[0]) or die "cannot open $_[0]\n";
		while(<FILE>) {
			next if (/^#/);
			my @col = split(/\t/, $_);
			$uniq{$col[3]}++;
		}
		my $size = keys %uniq;
		return $size;
		
}

sub count_regs {
	my %regs;
	open (FILE, $_[0]) or die "cannot open $_[0]\n";
		while(<FILE>) {
			next if (/^#/);
			my @col = split(/\t/, $_);
			$regs{$col[10]}++;
		}
		return %regs;
		
}

###########################################
print "Getting divergence times\n";
open(DIV, $diverge) or die "Cannot open $diverge\n";
while(<DIV>) {
	chomp;
	next if (/^sci_species1/);
	my @col = split (/\t/,$_);
	#print $col[1], "->", $col[3], " ", $col[4], "\n";
	$time->{"$col[1]"}->{"$col[3]"}="$col[4]";
}	
close(DIV);


print "Counting regions\n";

my %done; 
foreach my $s1 (keys %species) {
	foreach my $s2 (keys %species) {
	next if ($s1 eq $s2);
		foreach my $r (keys %regs) {
		next if (exists $stats->{"${s2}_${s1}_${r}"});
		print $s1, "->",  $s2, "\t", $r, "\n";
# 			# get the aligned totals
			#print "\t\taligned regions\n";
			if (-e "${align}/${s1}_regRegions_allTissue_parsed_to_${s2}_${r}") {
 				my $total = 
 				count_lines("${align}/${s1}_regRegions_allTissue_parsed_to_${s2}_${r}");
 				$stats->{"${s1}_${s2}_${r}"}->{'Qaligned'}=$total;	
			}
 			if (-e "${align}/${s2}_regRegions_allTissue_parsed_to_${s1}_${r}") {
 				my $total = 
 				count_lines("${align}/${s2}_regRegions_allTissue_parsed_to_${s1}_${r}");
 				$stats->{"${s1}_${s2}_${r}"}->{'Raligned'}=$total;	
			}
# 		
# 			# get the active totals
# 			#print "\t\tactive regions\n";

			if (-e "${active}/${s1}_regRegions_allTissue_parsed_to_${s2}_active_${r}") {
 				my $total = 
 		count_lines("${active}/${s1}_regRegions_allTissue_parsed_to_${s2}_active_${r}");
				$stats->{"${s1}_${s2}_${r}"}->{'Qactive'}=$total;	
 			}	
 		
 			if (-e "${active}/${s2}_regRegions_allTissue_parsed_to_${s1}_active_${r}") {
 				my $total = count_lines("${active}/${s2}_regRegions_allTissue_parsed_to_${s1}_active_${r}");
 				$stats->{"${s1}_${s2}_${r}"}->{'Ractive'}=$total;	
 			}
		}
	}
}

open (OUT, ">$out") or die "cannot make out file!\n";
print OUT "Qspecies\tRspecies\tDivTime\tRegRegion\tTissue\t",
	"Q->Raligned\tR->Qaligned\tQ->Ractive\tR->Qactive\t",
	 "%Q->Ractive(ofAlign)\t%R->Qactive(ofAlign)\tAverage%active(ofAlign)\n";


print "\nCalculating divergence\n";
foreach my $key (keys $stats) {
	print $key, "\n";
 	my @col = split(/_/,$key);
 	
	# print out the stats
	print OUT $col[0], "\t", $col[1], "\t", 
	$time->{$col[0]}->{$col[1]}, "\t", 
	 $col[2], "\t";
	if ($key =~ /Switch/) {
		print OUT "Switcher", "\t";
	}
	else {
		print OUT $col[3], "\t";
	}
	print OUT $stats->{$key}->{'Qaligned'}, "\t",
	$stats->{$key}->{'Raligned'}, "\t",
	$stats->{$key}->{'Qactive'}, "\t",
	$stats->{$key}->{'Ractive'}, "\t";
	
	#calculate the percentages of active regions
	my $query;
	if ( $stats->{$key}->{'Qaligned'} > 0) { 
		$query = $stats->{$key}->{'Qactive'}/$stats->{$key}->{'Qaligned'}*100;
	}
	else {
		$query = 0;
	}
	my $reference;
	if ( $stats->{$key}->{'Raligned'} > 0) {
		$reference = $stats->{$key}->{'Ractive'}/$stats->{$key}->{'Raligned'}*100;
	}
	else {
		$reference = 0;
	}
	print OUT $query, "\t", $reference, "\t", ($query+$reference)/2, "\n";
}
close (OUT);
print "Done!\n\n";
