# Supplementary material for: LINE retrotransposons characterize mammalian tissue-specific and evolutionarily dynamic regulatory regions
Source: Genome Biol. 2021 Feb 18;22:62. doi: 10.1186/s13059-021-02260-y (PMC7890895; doi:10.1186/s13059-021-02260-y)
Supplement: Supplementary file 9 — Additional file 9: Data S1. The standalone ZIP file containing custom scripts and pipelines produced for this study. [file 13059_2021_2260_MOESM9_ESM.zip › DataS1_20200930/00README_Pipeline_4x10.txt]

############ ChIP-seq mapping (Figures S1 and S2) ############
# index genomes for bwa
# requirements: bwa
# genomes_dir is Ensembl .fa unmasked files
run_bwa_index_Ensembl98.sh genomes_dir bwa_db_dir 

# run bwa mapping on all sequencing files
# quality filter using samtools
# remove duplicates with Picard tools
# requirements: bwa, samtools, Picard tools
run_bwa_mapping.sh reads_dir bwa_db_dir result_dir

# run phantomPeakQual tools to calculate relative strand correlation (RSC)
# requirements: phantomPeakQual tools, R
run_phantomPeakQualTools.sh in_path out_path out_summary


############ ChIP-seq peak calling and signal saturation (Figures S1 and S2A) ############
# randomly subsample read libraries to make saturation plots
# all_mapping_stats_table.txt need to have as first column the unique doNUM (start of file name) 
	# and as tenth column total number of mapped & quality passed reads
# requirement: samtools
subSample_ChIP-seq_saturation.pl all_mapping_stats_table.txt in_path out_path

# Run MACS2 on subsamples
# recognises the naming scheme of subSample_ChIP-seq_saturation.pl script
# table.csv: table containing mapping of libraries to species, tissue, etc
		# Headers for table: #ChIPLibraryID,ChIPTissueID,ChIPSpecies,ChIPTissue,ChIPFactor,InputLibraryID,ChIPIndividual,InputTissueID,InputSpecies,InputTissue,InputIndividual,ChIPPlate,InputPlate
		# example line for table: do14493,4,Macaque,Liver,H3K27ac,do14570,Macaque1,4,Macaque,Liver,Macaque1,1,1 
# gensize: table with species names and effective genome sizes
		# example line for gensize
		# Mouse	mm
# requirements: MACS2
run_MACS2_subsamples_ChIP-seq_saturation.pl table.csv gensize in_path 

# Make interindividually reproducible peaks for each subsample of a sample
# recognises the naming scheme of run_MACS2_subsamples_ChIP-seq_saturation.pl script
# requirements: bedtools, awk
merge_biolRep_ChIP-seq_saturation.sh in_path out_path


############ Definitions of regulatory regions (Figure 1C and Table S4) ############
# randomly subsample read libraries for the final set (and copy over the libraries that are smaller)
# all_mapping_stats_table.txt need to have as first column the unique doNUM (start of file name) 
	# and as tenth column total number of mapped & quality passed reads
# num: number (in millions of reads) to subsample to
# requirements: samtools
subsample_final_ChIP-seq.pl all_mapping_stats_table.txt num factor in_path out_path

# Run MACS2 on final subsamples
# recognises the naming scheme of subsample_final_ChIP-seq.pl script
# table.csv: table containing mapping of libraries to species, tissue, etc
		# Headers for table: #ChIPLibraryID,ChIPTissueID,ChIPSpecies,ChIPTissue,ChIPFactor,InputLibraryID,ChIPIndividual,InputTissueID,InputSpecies,InputTissue,InputIndividual,ChIPPlate,InputPlate
		# example line for table: do14493,4,Macaque,Liver,H3K27ac,do14570,Macaque1,4,Macaque,Liver,Macaque1,1,1 
# gensize: table with species names and effective genome sizes
		# example line for gensize
		# Mouse	mm
# requirements: MACS2
run_MACS2_subsamples_final.pl table.csv gensize in_path out_path

# Make interindividually reproducible peaks for each subsample of a sample
# calculates the average p-value, q-value and fold-change
# recognises the naming scheme of run_MACS2_subsamples_final.pl script
# requirements: bedtools, awk
merge_biolRep_final_ChIP-seq.sh in_path out_path

# Call Regulatory Regions within a tissue
# will call enhancers and promoters from replicate merged peaks 
# recognises the naming scheme of merge_biolRep_final_ChIP-seq.sh script
# requirements: bedtools, awk
call_regRegions.sh in_path out_path

############ ChIP-seq signal confidence (Figure S3B) ############
# will get all the average q-values MACS2 peaks overlapping regulatory regions
# path_to_regRegions: output to merge_biolRep_final_ChIP-seq.sh
# path_to_MACS2 - output directory to run_MACS2_subsamples_final.pl
get_qvals_regRegions.sh path_to_regRegions path_to_MACS2 out_file

############ RNA-seq mapping and normalisation (Figures 1D, 2B and Table S5) ############
# Make index files for STAR (Ensembl98)
# genomes_dir: directory that contains Ensembl98 fasta genome versions
# gtf_dir: directory that contains Ensembl98 gtf annotations 
# it will make a STAR 2.6.0a version index file in star_db_dir 
#   		and name these indices by the common name of the species
# requirements: STAR
run_STAR_index_Ensembl98.sh genomes_dir gtf_dir star_db_dir 

# Trim the raw read library
# requirements: fastqc, trimmomatic
run_trimmomatic_RNAseq.sh path_to_in_reads_dir path_to_result_dir

# Run one STAR mapping job per sample
# will map all *fq.gz reads in reads_in_dir to appropriate mammals 
# STAR_db needs to have STAR formatted genome indexes
# requirements: STAR
run_STAR_map.sh reads_in_dir STAR_db path_to_result_dir

# run cufflinks on STAR mapping to get genes and transcripts expressed in each tissue
# first, run cuffquant
# path_to_Ensembl_GTFs: directory that  contains Ensembl98 gtf annotations 
# path_to_STAR_results: output directory of run_STAR_map.sh
# requirements: cufflinks
run_cuffquant_STAR.sh path_to_STAR_results path_to_Ensembl_GTFs  path_to_result_dir

# run cuffnorm on cufflinks results to normalise within a species
# path_to_gtf: directory that contains Ensembl98 gtf annotations 
# path_to_CXB_dir: direcatory containing cuffquant results, output of run_cuffquant_STAR.sh
run_cuffnorm_STAR.sh path_to_CXB_dir path_to_gtf path_to_result_dir

# filter cuffnorm results get only reproducible genes and isoforms with FPKM > 0 
# make average values per tissue
# in_dir: the species directories within cuffnorm results, results of run_cuffnorm_STAR.sh
	# for example cuffnorm_out/Mouse/
# output is written in the same directory
filter_transcripts_cufflinks.pl in_dir


############ ChIP-seq read enrichment for (Figure S3C) ############
# subtract Input libraries from ChIP-seq libraries
# table.csv: table containing mapping of libraries to species, tissue, etc
		# Headers for table: #ChIPLibraryID,ChIPTissueID,ChIPSpecies,ChIPTissue,ChIPFactor,InputLibraryID,ChIPIndividual,InputTissueID,InputSpecies,InputTissue,InputIndividual,ChIPPlate,InputPlate
		# example line for table: do14493,4,Macaque,Liver,H3K27ac,do14570,Macaque1,4,Macaque,Liver,Macaque1,1,1 
# requirements: deeptools
subtractInput.pl table.csv in_path out_path

# make one average ChIP-seq enrichment (minus input) per tissue and histone mark
# input_dir is the place for the results of subtractInput.pl
# chrom_sizes_dir contains tab delimited files with each chromosome/scaffold name and their size
# requirements: wiggletools, UCSC wigToBigWig
average_ChIP_enrichment.sh path_to_input_dir chrom_sizes_dir path_to_result_dir

# get ChIP-seq read enrichment in Ensembl validated and novel regions
# path_to_ChIP - ChIP-seq enrichment averaged across tissues - output of average_ChIP_enrichment_allTissue.sh script
# path_to_regions - regions of interest to plot ChIP-seq enrichment in
enrichment_ChIP_EnsemblValidation_perTissue.sh path_to_ChIP path_to_regions path_to_out


############ Intra-species cross-tissue activity (Figures 2B and S6A) ############
# Merge per-tissue regulatory region calls within a species
# will take regulatory regions called per tissue and make one master table per species
# recognises the naming scheme of call_regRegions.sh
# requirements: bedtools, awk, parse_perSpecies_regRegions.pl script
merge_regRegions_perSpecies.sh in_path out_path


############ Association of enhancers to promoters (Figure 2C) ############
# extract approximate TSSs from gene annotation files
# Uses the gene start as the TSS
# needs a gtf flat-file of Ensembl GeneBuild annotations
get_TSS.pl -in species_GenBuild.gtf -out out_TSS.gtf

# associate enhancers to closest promoters
# and promoters to closest TSSs
# in_regRegions_dir is the directory for output of call_regRegions.sh
# in_TSS_dir is the directory for output of get_TSS.pl
# requirements: bedtools, awk
Call_cisRegulatoryDomains.sh in_regRegions_dir in_TSS_dir out_dir

# count the number and type of enhancers associated to promoters
# also subset promoters by tissue-specific and 4-tissue-shared
# in.txt is the output of Call_cisRegulatoryDomains.sh
RegLandscapes_CRDs.pl in.txt out.txt


############ Repeat masking transposable elements ############
# run RepeatMasker to mask each genome
# requirements: RepeatMasker
# in_genomes: needs to contain all species' unmasked genomes Ensmbl98 version
run_RepeatMasker.sh in_genomes out_repeats 

# make TEtoolkit compatible GTF from RepeatMasker output
make_TEToolkit_repeat_gtf.pl -in Species.fa.out -out Species_repeatMask.gtf

# make bed file of repeats
make_repeat_bed.pl -in Species.fa.out -out Species_repeatMask.gtf


############ Differential gene expression analysis (Figure 2D) ############
# Run DESeq2 through TEtranscripts
# compares muscle, testis and brain in a pairwise manner to liver
# will run the TEtranscripts DESeq2 analysis comparing all other tissues to liver. 
# STAR_MapDir is the output directory of run_STAR_map.sh
# repeatGTF is output directory of make_TEToolkit_repeat_gtf.pl 
# geneGTF contains Ensembl GeneBuilds for all species
# requirements: TEtranscripts, DESeq2 and R
run_TEtranscripts_STAR.sh STAR_mapDir repeatGTF geneGTF outDir


############ Whole genome alignments ############
# Align all species pairwise to all other species
# runs pairwise_conservation_Ensembl_e89.pl to perform Ensembl Compara whole genome multiple alignments
# inpath: output directory of call_regRegions.sh 
# output: pairwise alignments to all other species name {Species1}_regRegions_allTissue_parsed_to_{Species2}
# requirements: pairwise_conservation_Ensembl_e89.pl script, Ensembl Perl API
run_Ensembl_pairwise_comparison.sh in_path out_path Mouse

# get all between species divergence times
# Uses Ensembl Compara divergence times
# in_file needs to have the scientific name with no spaces as first column, and a second column on each line. 
		#for example:
		# mus_musculus Mouse
get_divergence_time.pl in_file out_file


############ The recently evolved and maintained regulomes across species (Figure 3A) ############
# merge all aligned and unaligned regions from pairwise comparisons
# merge on mouse
# in_regRegions: original per species regulatory calls, output directory of merge_regRegions_perSpecies.sh
# in_aligned: directory to output of Ensembl_EPO_pairwise_comparison_overlap_switchers.sh
# out_path: will containe {RegRegion}_species_tissue_counts.txt files
	# this will be counts of recently evolved & maintained, tissue-specific & tissue-shared regions
# requirements: bedtools, awk, 
# get_regRegions_notMatching.pl, parse_betweenSpecies_regRegions.pl, count_species_tissue2.pl
merge_cross-species_switchers.sh in_regRegions in_aligned out_path


############ Estimate inter-individual variation per species ############
# Make interindividually reproducible peaks among all possible combinations of 3 between 4 replicates
# in_path: the output dirdctory of MACS2, i.e. script run_MACS2_subsamples_final.pl
# requirements: bedtools, awk
merge_4biolRep_interIndividual.pl in_path out_path

# Call Regulatory Regions within a tissue among all possible combinations of 3 between 4 replicates
# inpath: output directory of merge_4biolRep_interIndividual.pl
# requirements: bedtools, awk
call_regRegions_interIndividual.sh in_path out_path

# Merge per-tissue regulatory region calls within a species among all possible combinations of 3
# inpath: output directory of call_regRegions_interIndividual.sh
# requirements: bedtools, awk, parse_perSpecies_regRegions.pl
merge_regRegions_interIndividual.sh in_path out_path


############ Tissue-specific and tissue-shared pairwise comparisons between species (Figure 3B) ############
# perform overlaps between alignments and original per species regulatory region calls
# makes files with maintained regions (_active) in in_aligned directory
# in_regions: directory with output from call_regRegions.sh 
# in_aligned: aligned regions, output directory of run_Ensembl_pairwise_comparison.sh
Ensembl_EPO_pairwise_comparison_overlap_switchers.sh in_aligned in_regions 

# calculates the number of aligned and maintained regions for tissue-specific and tissue-shared regions
# alignedRegionsDir: aligned regions, output directory of run_Ensembl_pairwise_comparison.sh
# activeRegionsDir: maintained regions, output directory of nsembl_EPO_pairwise_comparison_overlap_swithcers.sh 
# divergence_times.txt: output of get_divergence_time.pl
Ensembl_EPO_pairwise_comparison_overlap_calculate.pl -diverge divergence_times.txt -align alignedRegionsDir -active activeRegionsDir -out out_table.txt

# for 0 point, performs pairwise overlaps within species for tissue-specific and tissue-shared regions
# in_regRegionsDir: regulatory regions merged between tissues for all combinations of 4 replicates
	# output of merge_regRegions_interIndividual.sh
# requirements: bedtools
interIndividualOverlap_Switchers.sh in_regRegions_dir out_dir 

# for 0 point, calculates the number of overlaps within species for tissue-specific and tissue-shared regions
# regRegions_perTissue_dir: all regulatory regions called, output directory of merge_regRegions_interIndividual.sh
#  all_pairwise_comparison_dir: all pairwise overlaps between regulatory regions
	# output of interIndividualOverlap_Switchers.sh
interIndividualOverlap_calculate.pl -regions regRegions_perTissue_dir -comp all_pairwise_comparison_dir -out out_file_table.txt


############ Pairwise comparisons between species for each tissue separately (Figure 3C) ############
# parses alignment files to extract tissue-specific regions per tissue
# in_aligned: directory with output from run_Ensembl_pairwise_comparison.sh
Ensembl_EPO_pairwise_comparison_perTissue_overlap.sh in_aligned out_aligned

# calculates the number of aligned and maintained regions for tissue-specific regions per tissue
# divergence_times.txt: output of get_divergence_time.pl
# alignedRegionsDir: output directory of Ensembl_EPO_pairwise_comparison_perTissue_overlap.sh
# activeRegionsDir: output directory of Ensembl_EPO_pairwise_comparison_perTissue_overlap.sh
Ensembl_EPO_pairwise_comparison_overlap_perTissue_calculate.pl -diverge divergence_times.txt -align alignedRegionsDir -active activeRegionsDir -out out_file_table.txt

# for 0 point, performs pairwise overlaps within species for tissue-specific regions per tissue
# in_mergedRegRegions_dir: regulatory regions merged between tissues for all combinations of 4 replicates
	# output of merge_regRegions_interIndividual.sh
# requirements: bedtools
interIndividualOverlap_perTissue.sh in_mergedRegRegions_dir out_dir 

# for 0 point, calculates the number of overlaps within species for tissue-specific regions per tissue
# regRegions_perTissue_dir: all regulatory regions called, output directory of merge_regRegions_interIndividual.sh
#  all_pairwise_comparison_dir: all pairwise overlaps between regulatory regions
	# output of interIndividualOverlap_perTissue.sh
interIndividualOverlap_perTissue_calculate.pl -regions regRegions_perTissue_dir -comp all_pairwise_comparison_dir -out out_file_table.txt


############ Evolutionary dynamic regulatory signatures (Figure 4B) ############
# filter all pairwise alignments between species to get only 1-to-1 aligned regulatory regions
# for example, if one promoter aligns to two promoters in another species remove it
# out_file.txt: clean set for switching analysis
# activeRegionsDir: maintained regions, output directory of Ensembl_EPO_pairwise_comparison_overlap_swithcers.sh 
PairwiseSwtichers_filter1to1.pl -active activeRegionsDir -out out_file.txt


############ Evolutionary dynamic regulatory identities across divergence time (Figure 4C) ############
# calculates the number maintained and switching regions for active promoter - any enhancer switching
# at each divergence time: number of active promoters aligned to enhancers/total number maintained active promoters
# divergence_times.txt: output of get_divergence_time.pl
# activeRegionsDir: output directory of Ensembl_EPO_pairwise_comparison_perTissue_overlap.sh
Ensembl_EPO_pairwise_comparison_portion_switching_1to1_calculate.pl -diverge divergence_times.txt -active activeRegionsDir -out out_file_table.txt

# calculates the number maintained and switching regions for active-primed enhancer switching 
# at each divergence time: number of active enhancers aligned to primed enhancers/total number maintained active enhancers
# divergence_times.txt: output of get_divergence_time.pl
# activeRegionsDir: output directory of Ensembl_EPO_pairwise_comparison_perTissue_overlap.sh
Ensembl_EPO_pairwise_comparison_portion_enhancer_switching_1to1_calculate.pl -diverge divergence_times.txt -active activeRegionsDir -out out_file_table.txt


############ Outgroup analysis (Figures 4D, S8C and S8D) ############
# merge all aligned and unaligned regions from pairwise comparisons again
# but separately for rodents (mouse, rat, rabbit), and farm animals (cat, dog, horse)
# merge on mouse
# in_regRegions: original per species regulatory calls, output directory of merge_regRegions_perSpecies.sh
# in_aligned: directory to output of Ensembl_EPO_pairwise_comparison_overlap_switchers.sh
# out_path: will contain {RegRegion}_species_tissue_counts.txt files
	# this will be counts of recently evolved & maintained, tissue-specific & tissue-shared regions
# requirements: bedtools, awk 
# get_regRegions_notMatching.pl, parse_betweenSpecies_regRegions.pl, count_species_tissue2.pl
merge_cross-species_rodents.sh in_regRegions in_aligned out_path
merge_cross-species_farm.sh in_regRegions in_aligned out_path


############ ChIP-seq and RNA-seq read enrichment around evolutionarily dynamic regulatory regions (Figures 4F and 4G) ############
# convert STAR mapping bam files to bw
# run for each file
# requirements: deepTools
bamCoverage --numberOfProcessors 5 -b in.bam -o in.bw

# make one maximum RNA-seq enirchment per species, tissue and histone mark
# input_dir is the place for the results of converting bam files to bw files with deepTools bamCoverage
# chrom_sizes_dir containes tab delimited files with each chromosome/scaffold name and their size
# requirements: wiggletools, UCSC wigToBigWig
average_RNA_enrichment_allTissue.sh path_to_input_dir chrom_sizes_dir path_to_result_dir

# summarise ChIP-seq and RNA-seq enrichments across all species
# path_to_species_averages: directory for the results of average_RNA_enrichment_allTissue.sh and average_ChIP_enrichment_allTissue.sh
# requirements: awk
enrichment_cross_species_allTissue.sh path_to_species_averages path_to_out


############ Relative transposable element enrichment of tissue-specific and tissue-shared recently evolved regulatory regions (Figure 5A and Table S6) ############
# after extracting regions that do not align to a regulatory region in any other species (_speciesSpecific.bed)
# overlap with repeat beds
# in_repeat_dir: directory containing bed files parsed from RepeatMasker output with make_repeat_bed.pl
# in_reg_region_dir: directory with speciesSpecific regions extracted
# requirements: bedtools
overlap_repeats_unAligned.sh in_repeat_dir in_reg_region_dir out_dir


############ Relative transposable element enrichment of tissue-specific and tissue-shared maintained regions (Figure S9B and Table S7) ############
# after extracting regions that align to a regulatory region in another species (_speciesShared.bed)
# overlap with repeat beds
# in_repeat_dir: directory containing bed files parsed from RepeatMasker output with make_repeat_bed.pl
# in_reg_region_dir: direcotry with speciesSpecific regions extracted
# requirements: bedtools
overlap_repeats_Conserved.sh in_repeat_dir in_reg_region_dir out_dir 


############ ChIP-seq and RNA-seq read enrichment around LINE-associated recently evolved regulatory regions (Figures 5B and 5C) ############
# make one average ChIP-seq enrichment (minus input) per tissue and histone mark
# input_dir is the place for the results of subtractInput.pl
# chrom_sizes_dir contains tab delimited files with each chromosome/scaffold name and their size
# requirements: wiggletools, UCSC wigToBigWig
average_ChIP_enrichment.sh path_to_input_dir chrom_sizes_dir path_to_result_dir

# make one maximum RNA-seq enirchment per species, tissue and histone mark
# input_dir is the place for the results of converting bam files to bw files with deepTools bamCoverage
# chrom_sizes_dir containes tab delimited files with each chromosome/scaffold name and their size
# requirements: wiggletools, UCSC wigToBigWig
average_RNA_enrichment.sh path_to_input_dir chrom_sizes_dir path_to_result_dir

# summarise ChIP-seq and RNA-seq enrichments across all species
# path_to_species_averages: directory for the results of average_RNA_enrichment.sh and average_ChIP_enrichment.sh
# requirements: awk
enrichment_cross_species.sh path_to_species_averages path_to_out path_to_species_averages path_to_out

########## Multimappers in LINE elements (Table S8) ########
# get all mapped reads, and those that are unique
# do this for all reads mapping to non-transposable element, LINE L1s and L2s
# reads_dir: duplicate remove directory (_rmDup.bam file end)
get_unique_mapping.sh reads_dir repeats_dir result_dir

######### Random genomic LINE overlap (Figure S9A) #############
# will randomly sample the genome for the same number and size of regions
# will excolude those regions already called regulatory regions
# in_regRegions: output of call_regRegions.sh
# genomes_dir: directory with genome sizes
shuffle_RegRegions.sh in_regRegions genomes_dir out_regRegions

# will overlap random regions with LINEs
# in_repeat_dir: directory containing bed files parsed from RepeatMasker output with make_repeat_bed.pl
# in_reg_region_dir: output of call_regRegions.sh
# in_shiff_region_dir: output of shuffle_RegRegions.sh 
overlap_repeats_shuffle_50.sh in_repeat_dir in_reg_region_dir in_shuff_region_dir out_dir 

############ Age of LINEs (Figures 5D and S10A) ############
# Looks for LINE L1s and L2s that overlap regulatory regions
# extracts their %divergence from consensus from RepeatMasker output
# in_repeat_dir: directory containing output from run_RepeatMasker.sh
# in_speciesSpecific_dir: directory with per species recently evolved regions
# in_Switcher_dir: directory with per species evolutionarily dynamic regions
repeat_divergence_from_consensus_L1_L2.sh in_repeat_dir in_speciesSpecific_dir in_Switcher_dir out_dir


############ Relative transposable element enrichment of evolutionarily dynamic and stable regulatory signatures (Figure 5E) ############
# after extracting regions that are evolutionarily dynamic (_EvolutionarySwitchers.bed)
# overlap with repeat beds
# in_repeat_dir: directory containing bed files parsed from RepeatMasker output with make_repeat_bed.pl
# in_reg_region_dir: direcotry with evolutionarily dynamic regions extracted
# requirements: bedtools
overlap_repeats_Switchers.sh in_repeat_dir in_reg_region_dir out_dir 


############ Constrained element content in tissue-specific LINEs (Figures S10D and S10E) ############
# get all the constrained elements in all genomes from Ensembl Compara
# requirements: Ensembl Perl API
run_get_constrained.sh get_all_constrained_elements.pl out_suffix 

# overlap tissue-specific LINE L1s and L2s with constrained elements
# in_constrainedElements_dir: output directory of run_get_constrained.sh
# in_LINE_dir: direcotry containing tissue-specific LINEs from all species
LINEs_constrainedElements.sh in_constrainedElements_dir in_LINE_dir out_dir
