# Supplementary material for: LINE retrotransposons characterize mammalian tissue-specific and evolutionarily dynamic regulatory regions
Source: Genome Biol. 2021 Feb 18;22:62. doi: 10.1186/s13059-021-02260-y (PMC7890895; doi:10.1186/s13059-021-02260-y)
Supplement: Supplementary file 9 — Additional file 9: Data S1. The standalone ZIP file containing custom scripts and pipelines produced for this study. [file 13059_2021_2260_MOESM9_ESM.zip › DataS1_20200930/run_RepeatMasker.sh]

#!/usr/local/bin/bash


if [ $# -ne 2 ]; then
    echo $0: '
    usage: run_RepeatMasker.sh in_genomes out_repeats 
   	
   	will run RepeatMasker on every genome and write output to out_repeats
   	'
    exit 1
fi

IN=$1
OUT=$2


################################################################

######## make associative array to map species names to scientific names
declare -A species
species[Macaque]="macaca mulatta"
species[Marmoset]="callithrix jacchus"
species[Mouse]="mus musculus"
species[Rat]="rattus norvegicus"
species[Rabbit]="oryctolagus cuniculus" 
species[Pig]="sus scrofa"
species[Dog]="canis familiaris"
species[Cat]="felis catus"
species[Horse]="equus caballus"
species[Opossum]="monodelphis domestica"

declare -A map
map[Mouse]=Mus_musculus.GRCm38.dna.primary_assembly.fa
map[Dog]=Canis_familiaris.CanFam3.1.dna.toplevel.fa
map[Rabbit]=Oryctolagus_cuniculus.OryCun2.0.dna.toplevel.fa
map[Macaque]=Macaca_mulatta.Mmul_10.dna.toplevel.fa
map[Pig]=Sus_scrofa.Sscrofa11.1.dna.toplevel.fa
map[Rat]=Rattus_norvegicus.Rnor_6.0.dna.toplevel.fa
map[Cat]=Felis_catus.Felis_catus_9.0.dna.toplevel.fa
map[Marmoset]=Callithrix_jacchus.ASM275486v1.dna.toplevel.fa
map[Opossum]=Monodelphis_domestica.ASM229v1.dna.toplevel.fa
map[Horse]=Equus_caballus.EquCab3.0.dna.toplevel.fa

################################################################

for I in "${!map[@]}"
do
	bsub  -P bigmem -n 40 -M 300000 -R "rusage[mem=300000]" -J RepMask \
	 -o ${OUT}/stdouterr_${I}\
		"RepeatMasker \
				-pa 40 \
				-species \"${species[$I]}\"  -dir ${OUT}/ \
				${IN}/${map[$I]} "
done
