# Supplementary material for: LINE retrotransposons characterize mammalian tissue-specific and evolutionarily dynamic regulatory regions
Source: Genome Biol. 2021 Feb 18;22:62. doi: 10.1186/s13059-021-02260-y (PMC7890895; doi:10.1186/s13059-021-02260-y)
Supplement: Supplementary file 9 — Additional file 9: Data S1. The standalone ZIP file containing custom scripts and pipelines produced for this study. [file 13059_2021_2260_MOESM9_ESM.zip › DataS1_20200930/enrichment_cross_species.sh]

#!/usr/local/bin/bash

############################## PATHS ##########################


if [ $# -ne 2 ]; then
    echo $0: '
    usage: enrichment_cross_species.sh path_to_species_averages path_to_out
   	
   	'
    exit 1
fi

IN=$1
OUT=$2

################################################################

######## make array to map species names to codes in libraries
# Opossum
species=( Mouse Dog Rabbit Macaque Pig Rat Cat Marmoset Horse  )

tissue=( Liver Muscle Brain Testis )

factor=( H3K4me3 H3K27ac H3K4me1)

region=( Liver Muscle Brain Testis Tissue-shared )

################################################################

for S in "${species[@]}"
do
	for T in "${tissue[@]}"
	do
		for R in "${region[@]}"
		do
		awk -v var1=${T} -v var2=${R} '$1 == "RNA"\
		 		&& $2 ~ var2\
			{print var2 "\t" var1 "\t" $0}' \
			${IN}/${S}_${T}_RNA-seq.txt \
			>> ${OUT}/${T}Signal_${R}Region_RNA.txt
			for F in "${factor[@]}"
			do
			awk -v var1=${T} -v var2=${R} -v var3=${F} \
				'$1 == var3 && $2 ~ var2 \
			{print var2 "\t" var1 "\t" $0}' \
			${IN}/${S}_${T}_ChIP-seq.txt \
			>> ${OUT}/${T}Signal_${R}Region_${F}.txt
			done
		done
	done
done

echo "making average in	${OUT}/AllSpecies_Regions_Signal.txt"
for T in "${tissue[@]}"
do
	for R in "${region[@]}"
	do
		awk 'BEGIN { OFS = "\t"}; {for(i=5; i<=NF; i++) \
		{a[i]+=$i; if($i!="") b[i]++}}; \
		END {for(i=5; i<=NF; i++) printf "%s%s", \
		a[i]/b[i], (i==NF?ORS:OFS)}' ${OUT}/${T}Signal_${R}Region_H3K4me3.txt \
		 | awk -v sig=${T} -v reg=${R} '{print sig "\t" reg "\t" "H3K4me3" "\t" $0}' \
		>> ${OUT}/AllSpecies_Regions_Signal.txt
        
        awk 'BEGIN { OFS = "\t"}; {for(i=5; i<=NF; i++) \
		{a[i]+=$i; if($i!="") b[i]++}}; \
		END {for(i=5; i<=NF; i++) printf "%s%s", \
		a[i]/b[i], (i==NF?ORS:OFS)}' ${OUT}/${T}Signal_${R}Region_H3K27ac.txt \
		 | awk -v sig=${T} -v reg=${R} '{print sig "\t" reg "\t" "H3K27ac" "\t" $0}' \
		>> ${OUT}/AllSpecies_Regions_Signal.txt
		
		awk 'BEGIN { OFS = "\t"}; {for(i=5; i<=NF; i++) \
		{a[i]+=$i; if($i!="") b[i]++}}; \
		END {for(i=5; i<=NF; i++) printf "%s%s", \
		a[i]/b[i], (i==NF?ORS:OFS)}' ${OUT}/${T}Signal_${R}Region_H3K4me1.txt \
		 | awk -v sig=${T} -v reg=${R} '{print sig "\t" reg "\t" "H3K4me1" "\t" $0}' \
		>> ${OUT}/AllSpecies_Regions_Signal.txt
        
        awk 'BEGIN { OFS = "\t"}; {for(i=5; i<=NF; i++) \
		{a[i]+=$i; if($i!="") b[i]++}}; \
		END {for(i=5; i<=NF; i++) printf "%s%s", \
		a[i]/b[i], (i==NF?ORS:OFS)}' ${OUT}/${T}Signal_${R}Region_RNA.txt \
		 | awk -v sig=${T} -v reg=${R} '{print sig "\t" reg "\t" "RNA" "\t" $0}' \
		>> ${OUT}/AllSpecies_Regions_Signal.txt
		
	done
done
