# Supplementary material for: LINE retrotransposons characterize mammalian tissue-specific and evolutionarily dynamic regulatory regions
Source: Genome Biol. 2021 Feb 18;22:62. doi: 10.1186/s13059-021-02260-y (PMC7890895; doi:10.1186/s13059-021-02260-y)
Supplement: Supplementary file 9 — Additional file 9: Data S1. The standalone ZIP file containing custom scripts and pipelines produced for this study. [file 13059_2021_2260_MOESM9_ESM.zip › DataS1_20200930/run_phantomPeakQualTools.sh]

#!/bin/bash

if [ $# -ne 3 ]; then
    echo $0: '
    will submit cluster jobs to run phantompeakcalls on all *H3K*bam files in in_path
	usage:	run_phantomPeakQualTools.sh in_path out_path out_summary
	
	will write output to out_path, including a summary file to out_summary file in out_path.
	for now, phantompeakqualtools installed only on Yoda
	
	make sure to export path to samtools before running!
	export PATH=/homes/roller/software/samtools-1.3/bin/:${PATH}
        '
    exit 1
fi

IN_PATH=$1
OUT_PATH=$2
OUT=$3

#*H3K*bam
for I in ${IN_PATH}/*H3K*bam
do
	#echo $I
	NAME=$(basename $I .bam)
	#echo $NAME
	bsub -n 5 -M 20000 -R "rusage[mem=20000]" -o ${OUT_PATH}/stdouterr_${NAME} -J phantom "Rscript  --max-ppsize=500000 phantompeakqualtools/run_spp.R -c=${I} -p=5 -odir=${OUT_PATH} -savp=${NAME}.pdf -out=${OUT_PATH}/${OUT}"
done
