# Supplementary material for: LINE retrotransposons characterize mammalian tissue-specific and evolutionarily dynamic regulatory regions
Source: Genome Biol. 2021 Feb 18;22:62. doi: 10.1186/s13059-021-02260-y (PMC7890895; doi:10.1186/s13059-021-02260-y)
Supplement: Supplementary file 9 — Additional file 9: Data S1. The standalone ZIP file containing custom scripts and pipelines produced for this study. [file 13059_2021_2260_MOESM9_ESM.zip › DataS1_20200930/get_unique_mapping.sh]

#!/usr/local/bin/bash

#will run bwa with default settings on all the fq.gz files in the in_path
#the results will be in map dir in out_path. will also perform flagstat on each file and store in dir.
#then in qualFilt dir will make bam format output filtered for MAPQ <1 (-q option in samtools view)


############################## PATHS ##########################
#!!!the ftp dor is only accessible on EBI cluster!!!

if [ $# -ne 3 ]; then
    echo $0: '
usage: get_unique_mapping.sh reads_dir repeats_dir result_dir

this script will make a series of output directories in result_dir. 
	each containing one file per sequencing library. each sequencing library will be 		
	submitted as a separate job to the cluster.

	reads_dir: dupliate remove directory (_rmDup.bam file end)

   	'
    exit 1
fi

READS=$1
REPEATS=$2
OUT=$3

################################################################

######## make array to map species names to codes in libraries
declare -A map
map[Mus_musculus.GRCm38.dna.primary_assembly]=mm10BL
map[Canis_familiaris.CanFam3.1.dna.toplevel]=canFam
map[Oryctolagus_cuniculus.OryCun2.0.dna.toplevel]=oryCun
map[Macaca_mulatta.Mmul_10.dna.toplevel]=rheMac
map[Sus_scrofa.Sscrofa11.1.dna.toplevel]=susScr
map[Rattus_norvegicus.Rnor_6.0.dna.toplevel]=rn5
map[Felis_catus.Felis_catus_9.0.dna.toplevel]=felCat
map[Callithrix_jacchus.ASM275486v1.dna.toplevel]=calJac
map[Equus_caballus.EquCab3.0.dna.toplevel]=equCab
map[Monodelphis_domestica.ASM229v1.dna.toplevel]=monDom
################################################################


## all the reads are single
## if giving more than one file make sure to specify this
#
mkdir ${OUT}/uniqueMap/
mkdir ${OUT}/uniqueNonTE/
mkdir ${OUT}/NonTE/
mkdir ${OUT}/LINE1/
mkdir ${OUT}/uniqueL1/
mkdir ${OUT}/LINE2/
mkdir ${OUT}/uniqueL2/

# go through all the species
for I in "${!map[@]}"
do
	echo "looking for $I"
	# find the bam files corrsesponding to the species
	files=(${READS}/*${map[$I]}*_rmDup.bam)
	# check that the file exists
	if [ -e ${files[0]} ];
	then
		# go through the array of the firs flowcells
		for F in "${files[@]}"
		do
			# make an output name by removing the file end
			NAME=$(basename $F _rmDup.bam)
			#echo "$F    $NAME"
			# run busub job to get all uniquely mapped reads
			bsub -M 10000 -R "rusage[mem=10000]" -o ${OUT}/stdouterr_${NAME} -J unique \
				"samtools view -h $F | grep -v -e 'XA:Z'  | \
					samtools view -b > ${OUT}/uniqueMap/${NAME}_unique.bam
				samtools flagstat ${OUT}/uniqueMap/${NAME}_unique.bam \
					> ${OUT}/uniqueMap/${NAME}_unique.bam_flagstat
			
			# run bsub jobs to find unique mapping reads in non TE parts of the genome
				bedtools intersect -v -wa -a $F \
					-b ${REPEATS}/${I}.fa.bed > ${OUT}/NonTE/${NAME}_NonTE.bam
				samtools flagstat ${OUT}/NonTE/${NAME}_NonTE.bam \
					> ${OUT}/NonTE/${NAME}_NonTE.bam_flagstat
				samtools view -h ${OUT}/NonTE/${NAME}_NonTE.bam \
					| grep -v -e 'XA:Z'  | samtools view -b > ${OUT}/uniqueNonTE/${NAME}_uniqueNonTE.bam
				samtools flagstat ${OUT}/uniqueNonTE/${NAME}_uniqueNonTE.bam \
					> ${OUT}/uniqueNonTE/${NAME}_uniqueNonTE.bam_flagstat
			
			# find unique mapping reads in L1s
				bedtools intersect -v -wa -a $F \
					-b ${REPEATS}/${I}.LINEL1.bed > ${OUT}/LINE1/${NAME}_L1.bam
				samtools flagstat ${OUT}/LINE1/${NAME}_L1.bam \
					> ${OUT}/LINE1/${NAME}_L1.bam_flagstat
				samtools view -h ${OUT}/LINE1/${NAME}_L1.bam \
					| grep -v -e 'XA:Z'  | samtools view -b > ${OUT}/uniqueL1/${NAME}_uniqueL1.bam
				~/software/samtools-1.3/bin/samtools flagstat ${OUT}/uniqueL1/${NAME}_uniqueL1.bam \
					> ${OUT}/uniqueL1/${NAME}_uniqueL1.bam_flagstat

			# find unique mapping reads in L2s
				bedtools intersect -v -wa -a $F \
					-b ${REPEATS}/${I}.LINEL2.bed > ${OUT}/LINE2/${NAME}_L2.bam
				samtools flagstat ${OUT}/LINE2/${NAME}_L2.bam \
					> ${OUT}/LINE2/${NAME}_L2.bam_flagstat
				samtools view -h ${OUT}/LINE2/${NAME}_L2.bam \
					| grep -v -e 'XA:Z'  | samtools view -b > ${OUT}/uniqueL2/${NAME}_uniqueL2.bam
				samtools flagstat ${OUT}/uniqueL2/${NAME}_uniqueL2.bam \
					> ${OUT}/uniqueL2/${NAME}_uniqueL2.bam_flagstat"
		done
	fi
done
